# Supplementary material for: An open-label multiyear study of sargramostim-treated Parkinson’s disease patients examining drug safety, tolerability, and immune biomarkers from limited case numbers
Source: Transl Neurodegener. 2023 May 22;12:26. doi: 10.1186/s40035-023-00361-1 (PMC10201023; doi:10.1186/s40035-023-00361-1)
Supplement: Supplementary file 2 — Additional file 2. Genes regulated by sargramostim treatment. [file 40035_2023_361_MOESM2_ESM.xlsx]

## Sheet: Autophagy genes
Additional file 2
Gene symbol	Gene Description	Fold regulation	p value
AKT1	V-akt murine thymoma viral oncogene homolog 1	1.74	0.295757
AMBRA1	Autophagy/beclin-1 regulator 1	1.63	0.443039
APP	Amyloid beta (A4) precursor protein	3.63	0.100769
ATG10	ATG10 autophagy related 10 homolog (S. cerevisiae)	-1.09	0.801132
ATG12	ATG12 autophagy related 12 homolog (S. cerevisiae)	1.24	0.800729
ATG16L1	ATG16 autophagy related 16-like 1 (S. cerevisiae)	1.39	0.496045
ATG16L2	ATG16 autophagy related 16-like 2 (S. cerevisiae)	1.53	0.592222
ATG3	ATG3 autophagy related 3 homolog (S. cerevisiae)	1.47	0.513023
ATG4A	ATG4 autophagy related 4 homolog A (S. cerevisiae)	2.16	0.310035
ATG4B	ATG4 autophagy related 4 homolog B (S. cerevisiae)	2.26	0.385461
ATG4C	ATG4 autophagy related 4 homolog C (S. cerevisiae)	1.53	0.670430
ATG4D	ATG4 autophagy related 4 homolog D (S. cerevisiae)	1.01	0.968507
ATG5	ATG5 autophagy related 5 homolog (S. cerevisiae)	1.79	0.538610
ATG7	ATG7 autophagy related 7 homolog (S. cerevisiae)	1.55	0.429489
ATG9A	ATG9 autophagy related 9 homolog A (S. cerevisiae)	1.67	0.583793
ATG9B	ATG9 autophagy related 9 homolog B (S. cerevisiae)	-1.17	0.997940
BAD	BCL2-associated agonist of cell death	1.59	0.426465
BAK1	BCL2-antagonist/killer 1	1.66	0.445000
BAX	BCL2-associated X protein	1.85	0.453131
BCL2	B-cell CLL/lymphoma 2	1.38	0.508253
BCL2L1	BCL2-like 1	2.02	0.326840
BECN1	Beclin 1, autophagy related	1.18	0.873081
BID	BH3 interacting domain death agonist	1.66	0.947630
BNIP3	BCL2/adenovirus E1B 19kDa interacting protein 3	1.52	0.458987
CASP3	Caspase 3, apoptosis-related cysteine peptidase	1.23	0.745134
CASP8	Caspase 8, apoptosis-related cysteine peptidase	-1.10	0.727258
CDKN1B	Cyclin-dependent kinase inhibitor 1B (p27, Kip1)	1.57	0.656198
CDKN2A	Cyclin-dependent kinase inhibitor 2A (melanoma, p16, inhibits CDK4)	1.42	0.778773
CLN3	Ceroid-lipofuscinosis, neuronal 3	1.28	0.631941
CTSB	Cathepsin B	1.59	0.505777
CTSD	Cathepsin D	-1.12	0.937924
CTSS	Cathepsin S	1.02	0.612036
CXCR4	Chemokine (C-X-C motif) receptor 4	1.52	0.355809
DAPK1	Death-associated protein kinase 1	1.17	0.486155
DRAM1	DNA-damage regulated autophagy modulator 1	-1.08	0.865373
DRAM2	DNA-damage regulated autophagy modulator 2	1.02	0.794294
EIF2AK3	Eukaryotic translation initiation factor 2-alpha kinase 3	1.78	0.308233
EIF4G1	Eukaryotic translation initiation factor 4 gamma, 1	1.55	0.285559
ESR1	Estrogen receptor 1	5.07	0.285616
FADD	Fas (TNFRSF6)-associated via death domain	1.10	0.915123
FAS	Fas (TNF receptor superfamily, member 6)	1.73	0.395710
GAA	Glucosidase, alpha; acid	1.58	0.546584
GABARAP	GABA(A) receptor-associated protein	-1.09	0.783606
GABARAPL1	GABA(A) receptor-associated protein like 1	-1.02	0.668767
GABARAPL2	GABA(A) receptor-associated protein-like 2	1.11	0.596774
HDAC1	Histone deacetylase 1	-1.01	0.863759
HDAC6	Histone deacetylase 6	1.01	0.828853
HGS	Hepatocyte growth factor-regulated tyrosine kinase substrate	1.86	0.522491
HSP90AA1	Heat shock protein 90kDa alpha (cytosolic), class A member 1	-1.10	0.903947
HSPA8	Heat shock 70kDa protein 8	-1.16	0.887213
HTT	Huntingtin	1.40	0.655404
IFNG	Interferon, gamma	-1.96	0.497308
IGF1	Insulin-like growth factor 1 (somatomedin C)	3.16	0.270825
INS	Insulin	-1.22	0.733283
IRGM	Immunity-related GTPase family, M	-1.09	0.801132
LAMP1	Lysosomal-associated membrane protein 1	1.18	0.934705
MAP1LC3A	Microtubule-associated protein 1 light chain 3 alpha	1.40	0.533127
MAP1LC3B	Microtubule-associated protein 1 light chain 3 beta	1.01	0.456227
MAPK14	Mitogen-activated protein kinase 14	1.45	0.503636
MAPK8	Mitogen-activated protein kinase 8	1.85	0.438579
MTOR	Mechanistic target of rapamycin (serine/threonine kinase)	1.62	0.322630
NFKB1	Nuclear factor of kappa light polypeptide gene enhancer in B-cells 1	1.13	0.856961
NPC1	Niemann-Pick disease, type C1	1.43	0.606347
PIK3C3	Phosphoinositide-3-kinase, class 3	1.23	0.807850
PIK3CG	Phosphoinositide-3-kinase, catalytic, gamma polypeptide	-1.09	0.801132
PIK3R4	Phosphoinositide-3-kinase, regulatory subunit 4	1.28	0.994710
PRKAA1	Protein kinase, AMP-activated, alpha 1 catalytic subunit	-1.18	0.612320
PTEN	Phosphatase and tensin homolog	1.03	0.768381
RAB24	RAB24, member RAS oncogene family	1.04	0.840003
RB1	Retinoblastoma 1	-1.05	0.992793
RGS19	Regulator of G-protein signaling 19	1.30	0.670718
RPS6KB1	Ribosomal protein S6 kinase, 70kDa, polypeptide 1	1.05	0.589058
SNCA	Synuclein, alpha (non A4 component of amyloid precursor)	-1.09	0.801132
SQSTM1	Sequestosome 1	-1.15	0.678185
TGFB1	Transforming growth factor, beta 1	1.54	0.396812
TGM2	Transglutaminase 2 (C polypeptide, protein-glutamine-gamma-glutamyltransferase)	-1.27	0.541287
TMEM74	Transmembrane protein 74	1.15	0.936143
TNF	Tumor necrosis factor	1.19	0.558254
TNFSF10	Tumor necrosis factor (ligand) superfamily, member 10	-1.49	0.413365
TP53	Tumor protein p53	-1.08	0.795322
ULK1	Unc-51-like kinase 1 (C. elegans)	1.16	0.876559
ULK2	Unc-51-like kinase 2 (C. elegans)	-1.04	0.994434
UVRAG	UV radiation resistance associated gene	1.02	0.787838
WIPI1	WD repeat domain, phosphoinositide interacting 1	-1.04	0.511252

## Sheet: IPA
© 2000-2022 QIAGEN. All rights reserved.
Ingenuity Canonical Pathways	-log(p-value)	p-value	Ratio	z-score	Molecules
Autophagy	17	1e-17	0.061	1.387	AKT1,AMBRA1,ATG4B,ATG5,ATG9A,BAD,BNIP3,CDKN1B,EIF2AK3,IGF1,MAPK8,MTOR,TGFB1
Induction of Apoptosis by HIV1	10.9	1.25893e-11	0.111	1.89	BAK1,BAX,BCL2L1,BID,CXCR4,FAS,MAPK8
Sirtuin Signaling Pathway	10.6	2.51189e-11	0.0361	1.414	AKT1,APP,ATG16L2,ATG4A,ATG4B,ATG4C,ATG5,ATG9A,BAX,MTOR
Docosahexaenoic Acid (DHA) Signaling	10.4	3.98107e-11	0.162	#NUM!	AKT1,APP,BAD,BAX,BCL2L1,BID
Apoptosis Signaling	9.53	2.95121e-10	0.0714	1.89	BAD,BAK1,BAX,BCL2L1,BID,FAS,MAPK8
Molecular Mechanisms of Cancer	8.78	1.65959e-09	0.0233	#NUM!	AKT1,BAD,BAK1,BAX,BCL2L1,BID,CDKN1B,FAS,MAPK8,TGFB1
IL-7 Signaling Pathway	8.65	2.23872e-09	0.0845	-0.447	AKT1,BAD,BAK1,BAX,CDKN1B,IFNG
CLEAR Signaling Pathway	7.75	1.77828e-08	0.0289	0	AKT1,BNIP3,CTSB,EIF2AK3,GAA,IGF1,MTOR,TGFB1
Pancreatic Adenocarcinoma Signaling	7.23	5.88844e-08	0.0492	1	AKT1,BAD,BCL2L1,CDKN1B,MAPK8,TGFB1
Aryl Hydrocarbon Receptor Signaling	6.85	1.41254e-07	0.0426	-0.816	BAX,CDKN1B,ESR1,FAS,MAPK8,TGFB1
Colorectal Cancer Metastasis Signaling	6.66	2.18776e-07	0.0276	0	AKT1,BAD,BAX,BCL2L1,IFNG,MAPK8,TGFB1
BEX2 Signaling Pathway	6.62	2.39883e-07	0.0633	0.447	AKT1,BAD,BAK1,MAPK8,MTOR
Erythropoietin Signaling Pathway	6.58	2.63027e-07	0.0382	0.816	AKT1,BAD,BCL2L1,IFNG,MTOR,TGFB1
Immunogenic Cell Death Signaling Pathway	6.54	2.88403e-07	0.061	1.342	ATG5,BAK1,BAX,EIF2AK3,IFNG
Tumor Microenvironment Pathway	6.48	3.31131e-07	0.0368	0.816	AKT1,BAD,CXCR4,FAS,IGF1,TGFB1
p53 Signaling	6.15	7.07946e-07	0.051	0.447	AKT1,BAX,BCL2L1,FAS,MAPK8
PD-1, PD-L1 cancer immunotherapy pathway	6.09	8.12831e-07	0.0495	-1	AKT1,BCL2L1,CDKN1B,IFNG,TGFB1
ID1 Signaling Pathway	6.04	9.12011e-07	0.0309	0.816	AKT1,APP,BAX,BCL2L1,CDKN1B,TGFB1
Chronic Myeloid Leukemia Signaling	6	1e-06	0.0476	#NUM!	AKT1,BAD,BCL2L1,CDKN1B,TGFB1
Role of Osteoblasts, Osteoclasts and Chondrocytes in Rheumatoid Arthritis	5.82	1.51356e-06	0.0284	#NUM!	AKT1,BAD,IFNG,IGF1,MAPK8,TGFB1
MYC Mediated Apoptosis Signaling	5.81	1.54882e-06	0.0816	1	BAX,BCL2L1,BID,FAS
FAT10 Cancer Signaling Pathway	5.78	1.65959e-06	0.08	1	AKT1,CXCR4,IFNG,TGFB1
UVB-Induced MAPK Signaling	5.74	1.8197e-06	0.0784	2	AKT1,BAD,MAPK8,MTOR
14-3-3-mediated Signaling	5.74	1.8197e-06	0.042	0	AKT1,BAD,BAX,CDKN1B,MAPK8
Role of PKR in Interferon Induction and Antiviral Response	5.65	2.23872e-06	0.0403	1	BAX,BID,FAS,IFNG,MAPK8
Systemic Lupus Erythematosus In B Cell Signaling Pathway	5.31	4.89779e-06	0.0232	0.816	AKT1,BAD,BCL2L1,IFNG,MTOR,TGFB1
Huntington's Disease Signaling	5.19	6.45654e-06	0.0221	0.816	AKT1,BAX,BCL2L1,IGF1,MAPK8,MTOR
Ribonucleotide Reductase Signaling Pathway	5.13	7.4131e-06	0.0316	0.447	AKT1,BAD,ESR1,MAPK8,MTOR
Thyroid Cancer Signaling	5.09	8.12831e-06	0.0541	2	AKT1,CXCR4,IGF1,MTOR
Neuroinflammation Signaling Pathway	5.03	9.33254e-06	0.0207	1.633	AKT1,APP,FAS,IFNG,MAPK8,TGFB1
Tumoricidal Function of Hepatic Natural Killer Cells	5.02	9.54993e-06	0.125	#NUM!	BAX,BID,FAS
Role of MAPK Signaling in the Pathogenesis of Influenza	5	1e-05	0.0513	#NUM!	AKT1,BAX,IFNG,MAPK8
T Cell Exhaustion Signaling Pathway	4.96	1.09648e-05	0.0292	#NUM!	AKT1,IFNG,MAPK8,MTOR,TGFB1
Hepatic Fibrosis / Hepatic Stellate Cell Activation	4.91	1.23027e-05	0.0286	#NUM!	BAX,FAS,IFNG,IGF1,TGFB1
MicroRNA Biogenesis Signaling Pathway	4.87	1.34896e-05	0.0279	1.342	AKT1,ESR1,IGF1,MTOR,TGFB1
Coronavirus Pathogenesis Pathway	4.82	1.51356e-05	0.0273	2.236	BAX,EIF2AK3,IFNG,MAPK8,TGFB1
B Cell Receptor Signaling	4.75	1.77828e-05	0.0265	1.342	AKT1,BAD,BCL2L1,MAPK8,MTOR
IL-13 Signaling Pathway	4.74	1.8197e-05	0.044	2	AKT1,BCL2L1,MTOR,TGFB1
T Cell Receptor Signaling	4.71	1.94984e-05	0.0259	0.447	AKT1,CDKN1B,IFNG,MAPK8,MTOR
Glucocorticoid Receptor Signaling	4.68	2.0893e-05	0.0139	#NUM!	AKT1,BCL2L1,ESR1,IFNG,IGF1,MAPK8,TGFB1
Small Cell Lung Cancer Signaling	4.68	2.0893e-05	0.0426	0	AKT1,BCL2L1,BID,CDKN1B
PI3K/AKT Signaling	4.68	2.0893e-05	0.0255	1.342	AKT1,BAD,BCL2L1,CDKN1B,MTOR
Inhibition of Angiogenesis by TSP1	4.67	2.13796e-05	0.0968	#NUM!	AKT1,MAPK8,TGFB1
IL-8 Signaling	4.63	2.34423e-05	0.025	1.342	AKT1,BAX,BCL2L1,MAPK8,MTOR
Multiple Sclerosis Signaling Pathway	4.62	2.39883e-05	0.0249	1.342	BAX,BID,FAS,IFNG,TGFB1
Amyotrophic Lateral Sclerosis Signaling	4.54	2.88403e-05	0.0392	0	BAX,BCL2L1,BID,IGF1
IGF-1 Signaling	4.54	2.88403e-05	0.0392	1	AKT1,BAD,IGF1,MAPK8
Interferon Signaling	4.51	3.0903e-05	0.0857	#NUM!	BAK1,BAX,IFNG
Role Of Osteoblasts In Rheumatoid Arthritis Signaling Pathway	4.5	3.16228e-05	0.0235	0.447	AKT1,CTSB,IFNG,IGF1,TGFB1
Prostate Cancer Signaling	4.41	3.89045e-05	0.0364	#NUM!	AKT1,BAD,CDKN1B,MTOR
Neuregulin Signaling	4.35	4.46684e-05	0.0351	0	AKT1,BAD,CDKN1B,MTOR
Cardiac Hypertrophy Signaling	4.29	5.12861e-05	0.0212	2.236	AKT1,IGF1,MAPK8,MTOR,TGFB1
Type I Diabetes Mellitus Signaling	4.25	5.62341e-05	0.0331	1	BID,FAS,IFNG,MAPK8
Endocannabinoid Developing Neuron Pathway	4.21	6.16595e-05	0.0323	1	AKT1,CDKN1B,MAPK8,MTOR
IL-12 Signaling and Production in Macrophages	4.19	6.45654e-05	0.032	#NUM!	AKT1,IFNG,MAPK8,TGFB1
Dilated Cardiomyopathy Signaling Pathway	4.11	7.76247e-05	0.0305	0	AKT1,BAD,BAX,MTOR
Insulin Receptor Signaling	4.11	7.76247e-05	0.0305	0	AKT1,BAD,MAPK8,MTOR
Reelin Signaling in Neurons	4.09	8.12831e-05	0.0301	2	AKT1,APP,MAPK8,MTOR
NAD Signaling Pathway	4	0.0001	0.0286	2	AKT1,EIF2AK3,IGF1,TGFB1
Endocannabinoid Cancer Inhibition Pathway	3.95	0.000112202	0.0278	0	AKT1,BAD,CDKN1B,MTOR
CD27 Signaling in Lymphocytes	3.92	0.000120226	0.0545	#NUM!	BCL2L1,BID,MAPK8
EGF Signaling	3.92	0.000120226	0.0545	#NUM!	AKT1,MAPK8,MTOR
PTEN Signaling	3.92	0.000120226	0.0272	0	AKT1,BAD,BCL2L1,CDKN1B
IL-17 Signaling	3.86	0.000138038	0.0263	1	AKT1,IFNG,MAPK8,TGFB1
HMGB1 Signaling	3.83	0.000147911	0.0258	1	AKT1,IFNG,MAPK8,TGFB1
ERB2-ERBB3 Signaling	3.79	0.000162181	0.0492	#NUM!	AKT1,BAD,CDKN1B
Glioblastoma Multiforme Signaling	3.77	0.000169824	0.0248	1	AKT1,CDKN1B,IGF1,MTOR
Pulmonary Fibrosis Idiopathic Signaling Pathway	3.73	0.000186209	0.0161	2.236	AKT1,BAX,MAPK8,MTOR,TGFB1
Cardiac Hypertrophy Signaling (Enhanced)	3.72	0.000190546	0.0121	1.633	AKT1,IFNG,IGF1,MAPK8,MTOR,TGFB1
Regulation Of The Epithelial Mesenchymal Transition By Growth Factors Pathway	3.6	0.000251189	0.0225	2	AKT1,MAPK8,MTOR,TGFB1
Hepatic Cholestasis	3.59	0.00025704	0.0223	#NUM!	ESR1,IFNG,MAPK8,TGFB1
Adrenomedullin signaling pathway	3.55	0.000281838	0.0219	2	AKT1,BAD,BAX,MAPK8
CTLA4 Signaling in Cytotoxic T Lymphocytes	3.55	0.000281838	0.0217	-1	AKT1,BCL2L1,MAPK8,TGFB1
Role of MAPK Signaling in Inhibiting the Pathogenesis of Influenza	3.54	0.000288403	0.0405	#NUM!	BAX,IFNG,MAPK8
Estrogen-Dependent Breast Cancer Signaling	3.49	0.000323594	0.039	#NUM!	AKT1,ESR1,IGF1
HIF1α Signaling	3.44	0.000363078	0.0204	2	AKT1,IGF1,MTOR,TGFB1
FLT3 Signaling in Hematopoietic Progenitor Cells	3.44	0.000363078	0.0375	#NUM!	AKT1,BAD,MTOR
JAK/STAT Signaling	3.42	0.000380189	0.037	#NUM!	AKT1,BCL2L1,MTOR
Role of NFAT in Cardiac Hypertrophy	3.39	0.00040738	0.0198	2	AKT1,IGF1,MAPK8,TGFB1
PEDF Signaling	3.39	0.00040738	0.0361	#NUM!	AKT1,BCL2L1,FAS
IL-15 Signaling	3.35	0.000446684	0.0349	#NUM!	AKT1,BCL2L1,MTOR
Estrogen Receptor Signaling	3.33	0.000467735	0.0132	1.342	AKT1,BAD,ESR1,IGF1,MTOR
Ceramide Signaling	3.3	0.000501187	0.0337	#NUM!	AKT1,BAD,MAPK8
Acute Myeloid Leukemia Signaling	3.3	0.000501187	0.0337	#NUM!	AKT1,BAD,MTOR
Apelin Cardiomyocyte Signaling Pathway	3.29	0.000512861	0.0333	#NUM!	AKT1,MAPK8,TGFB1
ERBB Signaling	3.27	0.000537032	0.033	#NUM!	AKT1,MAPK8,MTOR
HER-2 Signaling in Breast Cancer	3.26	0.000549541	0.0183	0	AKT1,BAD,CDKN1B,MTOR
Endoplasmic Reticulum Stress Pathway	3.26	0.000549541	0.1	#NUM!	EIF2AK3,MAPK8
Death Receptor Signaling	3.25	0.000562341	0.0323	#NUM!	BID,FAS,MAPK8
Hepatic Fibrosis Signaling Pathway	3.24	0.00057544	0.0126	1.342	AKT1,CDKN1B,MAPK8,MTOR,TGFB1
Systemic Lupus Erythematosus In T Cell Signaling Pathway	3.24	0.00057544	0.018	2	AKT1,ESR1,FAS,MTOR
UVA-Induced MAPK Signaling	3.23	0.000588844	0.0319	#NUM!	BCL2L1,MAPK8,MTOR
VEGF Signaling	3.22	0.00060256	0.0316	#NUM!	AKT1,BAD,BCL2L1
Apelin Cardiac Fibroblast Signaling Pathway	3.17	0.000676083	0.0909	#NUM!	AKT1,TGFB1
Altered T Cell and B Cell Signaling in Rheumatoid Arthritis	3.13	0.00074131	0.0294	#NUM!	FAS,IFNG,TGFB1
IL-22 Signaling	3.1	0.000794328	0.0833	#NUM!	AKT1,MAPK8
Apelin Liver Signaling Pathway	3.1	0.000794328	0.0833	#NUM!	FAS,MAPK8
Estrogen-mediated S-phase Entry	3.03	0.000933254	0.0769	#NUM!	CDKN1B,ESR1
Role of Tissue Factor in Cancer	2.99	0.00102329	0.0263	#NUM!	AKT1,BCL2L1,MTOR
NGF Signaling	2.95	0.00112202	0.0256	#NUM!	AKT1,BAX,MAPK8
Glioma Signaling	2.92	0.00120226	0.025	#NUM!	AKT1,IGF1,MTOR
Ferroptosis Signaling Pathway	2.92	0.00120226	0.025	#NUM!	BID,CTSB,EIF2AK3
Atherosclerosis Signaling	2.91	0.00123027	0.0248	#NUM!	CXCR4,IFNG,TGFB1
Role Of Osteoclasts In Rheumatoid Arthritis Signaling Pathway	2.86	0.00138038	0.0142	1	AKT1,BAD,IFNG,MAPK8
Senescence Pathway	2.85	0.00141254	0.0142	2	AKT1,CDKN1B,MTOR,TGFB1
p70S6K Signaling	2.83	0.00147911	0.0233	#NUM!	AKT1,BAD,MTOR
Adipogenesis pathway	2.83	0.00147911	0.0233	#NUM!	AKT1,ATG5,TGFB1
Airway Inflammation in Asthma	2.82	0.00151356	0.0606	#NUM!	IFNG,TGFB1
Xenobiotic Metabolism General Signaling Pathway	2.82	0.00151356	0.0229	#NUM!	AKT1,EIF2AK3,MAPK8
Th2 Pathway	2.8	0.00158489	0.0227	#NUM!	CXCR4,IFNG,TGFB1
STAT3 Pathway	2.79	0.00162181	0.0224	#NUM!	IGF1,MAPK8,TGFB1
Type II Diabetes Mellitus Signaling	2.76	0.0017378	0.0219	#NUM!	AKT1,MAPK8,MTOR
Apelin Endothelial Signaling Pathway	2.76	0.0017378	0.0219	#NUM!	AKT1,MAPK8,MTOR
Role of Pattern Recognition Receptors in Recognition of Bacteria and Viruses	2.73	0.00186209	0.0214	#NUM!	IFNG,MAPK8,TGFB1
HOTAIR Regulatory Pathway	2.66	0.00218776	0.0203	#NUM!	AKT1,ESR1,TGFB1
Pathogen Induced Cytokine Storm Signaling Pathway	2.65	0.00223872	0.0125	1	CXCR4,IFNG,MAPK8,TGFB1
Cytotoxic T Lymphocyte-mediated Apoptosis of Target Cells	2.63	0.00234423	0.0488	#NUM!	BID,FAS
Role of Cytokines in Mediating Communication between Immune Cells	2.59	0.0025704	0.0465	#NUM!	IFNG,TGFB1
CXCR4 Signaling	2.58	0.00263027	0.0189	#NUM!	AKT1,CXCR4,MAPK8
Antiproliferative Role of TOB in T Cell Signaling	2.57	0.00269153	0.0455	#NUM!	CDKN1B,TGFB1
Germ Cell-Sertoli Cell Junction Signaling	2.57	0.00269153	0.0187	#NUM!	AKT1,MAPK8,TGFB1
Apelin Pancreas Signaling Pathway	2.55	0.00281838	0.0444	#NUM!	EIF2AK3,MAPK8
FAK Signaling	2.53	0.00295121	0.00874	1.342	AKT1,BAD,MAPK8,MTOR,TGFB1
Th1 and Th2 Activation Pathway	2.52	0.00301995	0.0181	#NUM!	CXCR4,IFNG,TGFB1
SPINK1 Pancreatic Cancer Pathway	2.5	0.00316228	0.0417	#NUM!	CTSB,TGFB1
Regulation of eIF4 and p70S6K Signaling	2.49	0.00323594	0.0176	#NUM!	AKT1,EIF4G1,MTOR
Melanoma Signaling	2.48	0.00331131	0.0408	#NUM!	AKT1,BAD
Retinoic acid Mediated Apoptosis Signaling	2.48	0.00331131	0.0408	#NUM!	BID,IFNG
TNFR1 Signaling	2.48	0.00331131	0.0408	#NUM!	BID,MAPK8
Amyloid Processing	2.48	0.00331131	0.0408	#NUM!	AKT1,APP
CSDE1 Signaling Pathway	2.44	0.00363078	0.0392	#NUM!	AKT1,TGFB1
Acute Phase Response Signaling	2.43	0.00371535	0.0168	#NUM!	AKT1,MAPK8,MTOR
CDX Gastrointestinal Cancer Signaling Pathway	2.4	0.00398107	0.0164	#NUM!	AKT1,IFNG,TGFB1
Lymphotoxin β Receptor Signaling	2.4	0.00398107	0.037	#NUM!	AKT1,BCL2L1
ILK Signaling	2.4	0.00398107	0.0163	#NUM!	AKT1,MAPK8,MTOR
Natural Killer Cell Signaling	2.39	0.0040738	0.0162	#NUM!	AKT1,IFNG,MTOR
Production of Nitric Oxide and Reactive Oxygen Species in Macrophages	2.39	0.0040738	0.0162	#NUM!	AKT1,IFNG,MAPK8
CNTF Signaling	2.38	0.00416869	0.0364	#NUM!	AKT1,MTOR
Role of PI3K/AKT Signaling in the Pathogenesis of Influenza	2.38	0.00416869	0.0364	#NUM!	AKT1,IFNG
Pulmonary Healing Signaling Pathway	2.36	0.00436516	0.0158	#NUM!	CXCR4,MAPK8,TGFB1
RAR Activation	2.35	0.00446684	0.0157	#NUM!	AKT1,MAPK8,TGFB1
Polyamine Regulation in Colon Cancer	2.33	0.00467735	0.0345	#NUM!	AKT1,MTOR
Graft-versus-Host Disease Signaling	2.33	0.00467735	0.0345	#NUM!	FAS,IFNG
Endometrial Cancer Signaling	2.32	0.0047863	0.0339	#NUM!	AKT1,BAD
GADD45 Signaling	2.32	0.0047863	0.0339	#NUM!	MAPK8,TGFB1
mTOR Signaling	2.31	0.00489779	0.0152	#NUM!	AKT1,EIF4G1,MTOR
IL-2 Signaling	2.31	0.00489779	0.0333	#NUM!	AKT1,MAPK8
EIF2 Signaling	2.28	0.00524807	0.0149	#NUM!	AKT1,EIF2AK3,EIF4G1
OX40 Signaling Pathway	2.28	0.00524807	0.0323	#NUM!	BCL2L1,MAPK8
Allograft Rejection Signaling	2.26	0.00549541	0.0317	#NUM!	FAS,IFNG
NRF2-mediated Oxidative Stress Response	2.26	0.00549541	0.0146	#NUM!	AKT1,EIF2AK3,MAPK8
IL-17A Signaling in Airway Cells	2.21	0.00616595	0.0299	#NUM!	AKT1,MAPK8
Cell Cycle: G1/S Checkpoint Regulation	2.21	0.00616595	0.0299	#NUM!	CDKN1B,TGFB1
GM-CSF Signaling	2.19	0.00645654	0.029	#NUM!	AKT1,BCL2L1
VDR/RXR Activation	2.15	0.00707946	0.0278	#NUM!	CDKN1B,IFNG
Wound Healing Signaling Pathway	2.15	0.00707946	0.0133	#NUM!	IFNG,MAPK8,TGFB1
Angiopoietin Signaling	2.14	0.00724436	0.0274	#NUM!	AKT1,BAD
ERK5 Signaling	2.14	0.00724436	0.0274	#NUM!	AKT1,BAD
Chemokine Signaling	2.12	0.00758578	0.0267	#NUM!	CXCR4,MAPK8
Neurotrophin/TRK Signaling	2.12	0.00758578	0.0267	#NUM!	AKT1,MAPK8
Renal Cell Carcinoma Signaling	2.11	0.00776247	0.0263	#NUM!	AKT1,TGFB1
FcγRIIB Signaling in B Lymphocytes	2.1	0.00794328	0.026	#NUM!	AKT1,MAPK8
FGF Signaling	2.1	0.00794328	0.026	#NUM!	AKT1,MAPK8
IL-3 Signaling	2.08	0.00831764	0.0256	#NUM!	AKT1,BAD
Th17 Activation Pathway	2.08	0.00831764	0.0256	#NUM!	IFNG,MTOR
TR/RXR Activation	2.04	0.00912011	0.0244	#NUM!	AKT1,MTOR
Insulin Secretion Signaling Pathway	2.03	0.00933254	0.012	#NUM!	EIF2AK3,EIF4G1,MTOR
Cyclins and Cell Cycle Regulation	2.02	0.00954993	0.0238	#NUM!	CDKN1B,TGFB1
T Helper Cell Differentiation	2.01	0.00977237	0.0235	#NUM!	IFNG,TGFB1
Opioid Signaling Pathway	2	0.01	0.0117	#NUM!	AKT1,BAD,CDKN1B
Crosstalk between Dendritic Cells and Natural Killer Cells	1.99	0.0102329	0.023	#NUM!	FAS,IFNG
IL-4 Signaling	1.98	0.0104713	0.0227	#NUM!	AKT1,MTOR
RANK Signaling in Osteoclasts	1.97	0.0107152	0.0225	#NUM!	AKT1,MAPK8
Unfolded protein response	1.97	0.0107152	0.0225	#NUM!	EIF2AK3,MAPK8
Breast Cancer Regulation by Stathmin1	1.95	0.0112202	0.00792	1	CDKN1B,IGF1,MTOR,TGFB1
Non-Small Cell Lung Cancer Signaling	1.95	0.0112202	0.0217	#NUM!	AKT1,BAD
TGF-β Signaling	1.95	0.0112202	0.0217	#NUM!	MAPK8,TGFB1
Neuroprotective Role of THOP1 in Alzheimer's Disease	1.93	0.011749	0.0213	#NUM!	APP,IFNG
Airway Pathology in Chronic Obstructive Pulmonary Disease	1.91	0.0123027	0.0208	#NUM!	IFNG,TGFB1
ATM Signaling	1.9	0.0125893	0.0204	#NUM!	BID,MAPK8
Regulation of IL-2 Expression in Activated and Anergic T Lymphocytes	1.88	0.0131826	0.02	#NUM!	MAPK8,TGFB1
Sumoylation Pathway	1.88	0.0131826	0.02	#NUM!	FAS,MAPK8
Synaptogenesis Signaling Pathway	1.85	0.0141254	0.0103	#NUM!	AKT1,BAD,MTOR
CCR5 Signaling in Macrophages	1.83	0.0147911	0.0189	#NUM!	FAS,MAPK8
Role of MAPK Signaling in Promoting the Pathogenesis of Influenza	1.82	0.0151356	0.0187	#NUM!	BAX,MAPK8
p38 MAPK Signaling	1.76	0.017378	0.0172	#NUM!	FAS,TGFB1
Fc Epsilon RI Signaling	1.75	0.0177828	0.0171	#NUM!	AKT1,MAPK8
FXR/RXR Activation	1.73	0.0186209	0.0167	#NUM!	AKT1,MAPK8
ICOS-ICOSL Signaling in T Helper Cells	1.73	0.0186209	0.0167	#NUM!	AKT1,BAD
Gα12/13 Signaling	1.7	0.0199526	0.0161	#NUM!	AKT1,MAPK8
IL-6 Signaling	1.7	0.0199526	0.0161	#NUM!	AKT1,MAPK8
Role of Lipids/Lipid Rafts in the Pathogenesis of Influenza	1.68	0.020893	0.0833	#NUM!	IFNG
HGF Signaling	1.67	0.0213796	0.0155	#NUM!	AKT1,MAPK8
CD28 Signaling in T Helper Cells	1.66	0.0218776	0.0154	#NUM!	AKT1,MAPK8
MSP-RON Signaling In Cancer Cells Pathway	1.66	0.0218776	0.0153	#NUM!	AKT1,MTOR
Role Of Chondrocytes In Rheumatoid Arthritis Signaling Pathway	1.64	0.0229087	0.0149	#NUM!	CXCR4,MTOR
Factors Promoting Cardiogenesis in Vertebrates	1.62	0.0239883	0.0146	#NUM!	MAPK8,TGFB1
Glycogen Degradation III	1.61	0.0245471	0.0714	#NUM!	GAA
eNOS Signaling	1.6	0.0251189	0.0142	#NUM!	AKT1,ESR1
Parkinson's Signaling	1.59	0.025704	0.0667	#NUM!	MAPK8
Granzyme B Signaling	1.56	0.0275423	0.0625	#NUM!	BID
Ovarian Cancer Signaling	1.55	0.0281838	0.0134	#NUM!	AKT1,MTOR
Human Embryonic Stem Cell Pluripotency	1.54	0.0288403	0.0132	#NUM!	AKT1,TGFB1
WNT/β-catenin Signaling	1.49	0.0323594	0.0124	#NUM!	AKT1,TGFB1
DNA damage-induced 14-3-3σ Signaling	1.48	0.0331131	0.0526	#NUM!	AKT1
Mitochondrial Dysfunction	1.48	0.0331131	0.0122	#NUM!	APP,MAPK8
Tight Junction Signaling	1.48	0.0331131	0.0122	#NUM!	AKT1,TGFB1
Inflammasome pathway	1.46	0.0346737	0.05	#NUM!	CTSB
Macrophage Classical Activation Signaling Pathway	1.45	0.0354813	0.0118	#NUM!	IFNG,TGFB1
Oxytocin In Brain Signaling Pathway	1.42	0.0380189	0.0114	#NUM!	AKT1,MTOR
Clathrin-mediated Endocytosis Signaling	1.42	0.0380189	0.0114	#NUM!	HGS,IGF1
PPARα/RXRα Activation	1.42	0.0380189	0.0113	#NUM!	MAPK8,TGFB1
Regulation of the Epithelial-Mesenchymal Transition Pathway	1.42	0.0380189	0.0113	#NUM!	AKT1,TGFB1
Differential Regulation of Cytokine Production in Intestinal Epithelial Cells by IL-17A and IL-17F	1.4	0.0398107	0.0435	#NUM!	IFNG
NF-κB Signaling	1.39	0.040738	0.0109	#NUM!	AKT1,MAPK8
Leukocyte Extravasation Signaling	1.39	0.040738	0.0109	#NUM!	CXCR4,MAPK8
Role of JAK1, JAK2 and TYK2 in Interferon Signaling	1.37	0.042658	0.04	#NUM!	IFNG
Role of JAK family kinases in IL-6-type Cytokine Signaling	1.37	0.042658	0.04	#NUM!	MAPK8
TEC Kinase Signaling	1.36	0.0436516	0.0105	#NUM!	FAS,MAPK8
Systemic Lupus Erythematosus Signaling	1.35	0.0446684	0.0104	#NUM!	AKT1,MTOR
Sertoli Cell-Sertoli Cell Junction Signaling	1.35	0.0446684	0.0104	#NUM!	AKT1,MAPK8
IL-17A Signaling in Gastric Cells	1.35	0.0446684	0.0385	#NUM!	MAPK8
Dendritic Cell Maturation	1.35	0.0446684	0.0104	#NUM!	AKT1,MAPK8
Axonal Guidance Signaling	1.34	0.0457088	0.00656	#NUM!	AKT1,CXCR4,IGF1
Ephrin Receptor Signaling	1.34	0.0457088	0.0103	#NUM!	AKT1,CXCR4
Integrin Signaling	1.32	0.047863	0.00995	#NUM!	AKT1,MAPK8
ERK/MAPK Signaling	1.29	0.0512861	0.00957	#NUM!	BAD,ESR1
TNFR2 Signaling	1.27	0.0537032	0.0323	#NUM!	MAPK8
Osteoarthritis Pathway	1.25	0.0562341	0.00917	#NUM!	MTOR,TGFB1
4-1BB Signaling in T Lymphocytes	1.24	0.057544	0.0294	#NUM!	MAPK8
CREB Signaling in Neurons	1.22	0.060256	0.00583	#NUM!	AKT1,IGF1,TGFB1
TWEAK Signaling	1.21	0.0616595	0.0278	#NUM!	BID
AMPK Signaling	1.21	0.0616595	0.00866	#NUM!	AKT1,MTOR
Antigen Presentation Pathway	1.2	0.0630957	0.027	#NUM!	IFNG
Oxytocin Signaling Pathway	1.15	0.0707946	0.008	#NUM!	AKT1,MAPK8
April Mediated Signaling	1.15	0.0707946	0.0238	#NUM!	MAPK8
B Cell Activating Factor Signaling	1.14	0.0724436	0.0233	#NUM!	MAPK8
MIF Regulation of Innate Immunity	1.13	0.074131	0.0227	#NUM!	MAPK8
Xenobiotic Metabolism Signaling	1.13	0.074131	0.00775	#NUM!	EIF2AK3,MAPK8
Apelin Muscle Signaling Pathway	1.12	0.0758578	0.0222	#NUM!	AKT1
Role of IL-17F in Allergic Inflammatory Airway Diseases	1.11	0.0776247	0.0217	#NUM!	IGF1
iNOS Signaling	1.11	0.0776247	0.0217	#NUM!	IFNG
IL-23 Signaling Pathway	1.11	0.0776247	0.0217	#NUM!	AKT1
PFKFB4 Signaling Pathway	1.1	0.0794328	0.0213	#NUM!	TGFB1
UVC-Induced MAPK Signaling	1.07	0.0851138	0.02	#NUM!	MAPK8
Cancer Drug Resistance By Drug Efflux	1.06	0.0870964	0.0192	#NUM!	AKT1
MSP-RON Signaling Pathway	1.05	0.0891251	0.0189	#NUM!	IFNG
G-Protein Coupled Receptor Signaling	1.05	0.0891251	0.00494	#NUM!	AKT1,MAPK8,MTOR
FAT10 Signaling Pathway	1.05	0.0891251	0.0189	#NUM!	IFNG
Activation of IRF by Cytosolic Pattern Recognition Receptors	1.03	0.0933254	0.0179	#NUM!	MAPK8
PCP (Planar Cell Polarity) Pathway	1.03	0.0933254	0.0179	#NUM!	MAPK8
Role of IL-17A in Arthritis	1.02	0.0954993	0.0175	#NUM!	MAPK8
SPINK1 General Cancer Pathway	1.01	0.0977237	0.0172	#NUM!	AKT1
Role of Macrophages, Fibroblasts and Endothelial Cells in Rheumatoid Arthritis	1	0.1	0.00656	#NUM!	AKT1,TGFB1
PXR/RXR Activation	0.991	0.102094	0.0164	#NUM!	AKT1
Autoimmune Thyroid Disease Signaling	0.987	0.103039	0.0161	#NUM!	FAS
Mitotic Roles of Polo-Like Kinase	0.979	0.104954	0.0159	#NUM!	TGFB1
Role of WNT/GSK-3β Signaling in the Pathogenesis of Influenza	0.979	0.104954	0.0159	#NUM!	IFNG
Remodeling of Epithelial Adherens Junctions	0.979	0.104954	0.0159	#NUM!	HGS
Pyridoxal 5'-phosphate Salvage Pathway	0.971	0.106905	0.0156	#NUM!	MAPK8
Agrin Interactions at Neuromuscular Junction	0.967	0.107895	0.0154	#NUM!	MAPK8
ERBB4 Signaling	0.967	0.107895	0.0154	#NUM!	AKT1
CD40 Signaling	0.959	0.109901	0.0152	#NUM!	MAPK8
Growth Hormone Signaling	0.955	0.110917	0.0149	#NUM!	IGF1
TREM1 Signaling	0.947	0.11298	0.0147	#NUM!	AKT1
Role of Hypercytokinemia/hyperchemokinemia in the Pathogenesis of Influenza	0.947	0.11298	0.0147	#NUM!	IFNG
IL-10 Signaling	0.936	0.115878	0.0143	#NUM!	MAPK8
Antiproliferative Role of Somatostatin Receptor 2	0.936	0.115878	0.0143	#NUM!	CDKN1B
Ephrin B Signaling	0.936	0.115878	0.0143	#NUM!	CXCR4
Leptin Signaling in Obesity	0.924	0.119124	0.0139	#NUM!	AKT1
Hypoxia Signaling in the Cardiovascular System	0.917	0.12106	0.0137	#NUM!	AKT1
GDNF Family Ligand-Receptor Interactions	0.914	0.121899	0.0135	#NUM!	MAPK8
Toll-like Receptor Signaling	0.907	0.12388	0.0133	#NUM!	MAPK8
NF-κB Activation by Viruses	0.896	0.127057	0.013	#NUM!	AKT1
Role of BRCA1 in DNA Damage Response	0.893	0.127938	0.0128	#NUM!	IFNG
BAG2 Signaling Pathway	0.883	0.130918	0.0125	#NUM!	CTSB
BMP signaling pathway	0.876	0.133045	0.0123	#NUM!	MAPK8
Pyroptosis Signaling Pathway	0.873	0.133968	0.0122	#NUM!	BAX
VEGF Family Ligand-Receptor Interactions	0.866	0.136144	0.012	#NUM!	AKT1
Apelin Adipocyte Signaling Pathway	0.866	0.136144	0.012	#NUM!	MAPK8
Protein Kinase A Signaling	0.863	0.137088	0.00541	#NUM!	BAD,TGFB1
LPS-stimulated MAPK Signaling	0.86	0.138038	0.0119	#NUM!	MAPK8
Regulation of Cellular Mechanics by Calpain Protease	0.86	0.138038	0.0119	#NUM!	CDKN1B
PDGF Signaling	0.857	0.138995	0.0118	#NUM!	MAPK8
Fcγ Receptor-mediated Phagocytosis in Macrophages and Monocytes	0.824	0.149968	0.0109	#NUM!	AKT1
IL-1 Signaling	0.815	0.153109	0.0106	#NUM!	MAPK8
Salvage Pathways of Pyrimidine Ribonucleotides	0.812	0.15417	0.0105	#NUM!	MAPK8
Mouse Embryonic Stem Cell Pluripotency	0.79	0.162181	0.01	#NUM!	AKT1
Communication between Innate and Adaptive Immune Cells	0.788	0.16293	0.0099	#NUM!	IFNG
Antioxidant Action of Vitamin C	0.783	0.164816	0.0098	#NUM!	MAPK8
Telomerase Signaling	0.78	0.165959	0.00971	#NUM!	AKT1
Paxillin Signaling	0.777	0.167109	0.00962	#NUM!	MAPK8
Nitric Oxide Signaling in the Cardiovascular System	0.777	0.167109	0.00962	#NUM!	AKT1
MSP-RON Signaling In Macrophages Pathway	0.757	0.174985	0.00917	#NUM!	IFNG
CDK5 Signaling	0.754	0.176198	0.00909	#NUM!	MAPK8
Role of NANOG in Mammalian Embryonic Stem Cell Pluripotency	0.754	0.176198	0.00909	#NUM!	AKT1
PAK Signaling	0.747	0.179061	0.00893	#NUM!	MAPK8
Sphingosine-1-phosphate Signaling	0.742	0.181134	0.00885	#NUM!	AKT1
Cholecystokinin/Gastrin-mediated Signaling	0.74	0.18197	0.00877	#NUM!	MAPK8
RHOA Signaling	0.735	0.184077	0.0087	#NUM!	IGF1
Th1 Pathway	0.733	0.184927	0.00862	#NUM!	IFNG
Renin-Angiotensin Signaling	0.73	0.186209	0.00855	#NUM!	MAPK8
G Beta Gamma Signaling	0.726	0.187932	0.00847	#NUM!	AKT1
SAPK/JNK Signaling	0.726	0.187932	0.00847	#NUM!	MAPK8
GP6 Signaling Pathway	0.724	0.188799	0.0084	#NUM!	AKT1
P2Y Purigenic Receptor Signaling Pathway	0.695	0.201837	0.00781	#NUM!	AKT1
Endocannabinoid Neuronal Synapse Pathway	0.676	0.210863	0.00746	#NUM!	MAPK8
RAC Signaling	0.674	0.211836	0.00741	#NUM!	MAPK8
Hereditary Breast Cancer Signaling	0.672	0.212814	0.00735	#NUM!	AKT1
PI3K Signaling in B Lymphocytes	0.668	0.214783	0.0073	#NUM!	AKT1
Semaphorin Neuronal Repulsive Signaling Pathway	0.662	0.217771	0.00719	#NUM!	AKT1
Phagosome Maturation	0.652	0.222844	0.00699	#NUM!	CTSB
Relaxin Signaling	0.646	0.225944	0.0069	#NUM!	AKT1
Necroptosis Signaling Pathway	0.644	0.226986	0.00685	#NUM!	FAS
Epithelial Adherens Junction Signaling	0.629	0.234963	0.00658	#NUM!	AKT1
CDC42 Signaling	0.623	0.238232	0.00649	#NUM!	MAPK8
Gαq Signaling	0.616	0.242103	0.00637	#NUM!	AKT1
Inhibition of ARE-Mediated mRNA Degradation Pathway	0.616	0.242103	0.00637	#NUM!	AKT1
PKCθ Signaling in T Lymphocytes	0.604	0.248886	0.00617	#NUM!	MAPK8
Granulocyte Adhesion and Diapedesis	0.595	0.254097	0.00602	#NUM!	CXCR4
Synaptic Long Term Depression	0.58	0.263027	0.00578	#NUM!	IGF1
Agranulocyte Adhesion and Diapedesis	0.577	0.26485	0.00575	#NUM!	CXCR4
Endothelin-1 Signaling	0.573	0.267301	0.00568	#NUM!	MAPK8
GNRH Signaling	0.573	0.267301	0.00568	#NUM!	MAPK8
Gap Junction Signaling	0.565	0.27227	0.00556	#NUM!	AKT1
Phagosome Formation	0.561	0.274789	0.00341	#NUM!	AKT1,MTOR
Neurovascular Coupling Signaling Pathway	0.542	0.287078	0.00524	#NUM!	APP
Role of NFAT in Regulation of the Immune Response	0.53	0.295121	0.00505	#NUM!	AKT1
RHOGDI Signaling	0.527	0.297167	0.00503	#NUM!	ESR1
Thrombin Signaling	0.516	0.304789	0.00485	#NUM!	AKT1
LPS/IL-1 Mediated Inhibition of RXR Function	0.513	0.306902	0.00483	#NUM!	MAPK8
Circadian Rhythm Signaling	0.455	0.350752	0.0041	#NUM!	MTOR
Signaling by Rho Family GTPases	0.445	0.358922	0.00398	#NUM!	MAPK8
Protein Ubiquitination Pathway	0.429	0.372392	0.0038	#NUM!	IFNG

## Sheet: PPIs
# background genes	# genes	category	chart color	description	FDR value	genes	network.SUID	nodes.SUID	p-value	PMID	term name	transferred FDR value	year
270	42	GO Biological Process		Autophagy	9.76e-50	GABARAPL2|DRAM1|PIK3C3|WIPI1|GABARAPL1|MAP1LC3B|NPC1|TP53|ATG10|ATG3|DRAM2|TMEM74|RAB24|GABARAP|ATG4D|ATG4C|ULK1|ATG16L2|HGS|HDAC6|HSP90AA1|PRKAA1|ATG7|UVRAG|PIK3R4|BECN1|BNIP3|ATG5|ATG4A|MAP1LC3A|SQSTM1|ATG16L1|RGS19|ULK2|ATG4B|ATG9A|CDKN2A|ATG12|IRGM|AMBRA1|HSPA8|CLN3	124	525|456|468|354|336|396|489|492|339|507|459|375|390|441|312|519|384|369|306|477|486|333|471|516|393|429|351|387|360|453|405|495|504|543|330|327|546|444|501|357|432|480	7.59e-54		GO:0006914	4.90106	0
156	28	GO Biological Process		Macroautophagy	5.31e-33	GABARAPL2|PIK3C3|WIPI1|GABARAPL1|MAP1LC3B|ATG10|ATG3|TMEM74|GABARAP|ULK1|ATG16L2|HGS|PRKAA1|ATG7|UVRAG|PIK3R4|BECN1|ATG5|MAP1LC3A|SQSTM1|ATG16L1|ULK2|ATG4B|ATG9A|ATG12|IRGM|AMBRA1|CLN3	124	525|468|354|336|396|339|507|375|441|384|369|306|333|471|516|393|429|387|453|405|495|543|330|327|444|501|357|480	1.24e-36		GO:0016236	3.22749	0
2042	54	GO Biological Process		Catabolic process	4.79e-29	GABARAPL2|TGFB1|CTSD|DRAM1|PIK3C3|WIPI1|GABARAPL1|MAP1LC3B|NPC1|TP53|ATG10|ATG3|DRAM2|TMEM74|RAB24|GAA|GABARAP|CASP3|ATG4D|ATG4C|ULK1|ATG16L2|HGS|HDAC6|HSP90AA1|CTSB|PRKAA1|ATG7|UVRAG|PIK3R4|CASP8|MTOR|BECN1|BNIP3|CTSS|ATG5|PTEN|ATG4A|MAP1LC3A|SQSTM1|ATG16L1|BAD|RGS19|ULK2|ATG4B|ATG9A|EIF4G1|CDKN2A|ATG12|IRGM|AMBRA1|HSPA8|AKT1|CLN3	124	525|531|474|456|468|354|336|396|489|492|339|507|459|375|390|417|441|552|312|519|384|369|306|477|486|462|333|471|516|393|426|342|429|351|366|387|381|360|453|405|495|513|504|543|330|327|315|546|444|501|357|432|540|480	1.49e-32		GO:0009056	2.83197	0
1038	43	GO Biological Process		Regulation of catabolic process	7.64e-29	GABARAPL2|CDKN1B|IFNG|MAPK14|DRAM1|RB1|NPC1|TP53|APP|DRAM2|BAX|BCL2L1|IGF1|CASP3|ULK1|HGS|HDAC6|HSP90AA1|SNCA|PRKAA1|ATG7|HTT|UVRAG|PIK3CG|MTOR|BNIP3|ATG5|PTEN|BAD|ULK2|MAPK8|INS|BCL2|ATG4B|DAPK1|TNF|EIF4G1|CDKN2A|IRGM|AMBRA1|HSPA8|AKT1|CLN3	124	525|345|528|402|456|363|489|492|465|459|318|324|450|552|384|306|477|486|483|333|471|378|516|435|342|351|387|381|513|543|408|420|321|330|447|348|315|546|501|357|432|540|480	2.97e-32		GO:0009894	2.81169	0
875	40	GO Biological Process		Regulation of cellular catabolic process	5.85e-28	GABARAPL2|IFNG|MAPK14|DRAM1|RB1|NPC1|TP53|APP|DRAM2|BAX|BCL2L1|IGF1|CASP3|ULK1|HDAC6|HSP90AA1|SNCA|PRKAA1|ATG7|HTT|UVRAG|PIK3CG|MTOR|BNIP3|ATG5|PTEN|BAD|ULK2|MAPK8|INS|BCL2|DAPK1|TNF|EIF4G1|CDKN2A|IRGM|AMBRA1|HSPA8|AKT1|CLN3	124	525|528|402|456|363|489|492|465|459|318|324|450|552|384|477|486|483|333|471|378|516|435|342|351|387|381|513|543|408|420|321|447|348|315|546|501|357|432|540|480	2.73e-31		GO:0031329	2.72328	0
309	29	GO Biological Process		Cellular response to external stimulus	3.12e-27	GABARAPL2|NFKB1|PIK3C3|WIPI1|GABARAPL1|MAP1LC3B|TP53|FADD|GABARAP|EIF2AK3|ULK1|PRKAA1|ATG7|FAS|PIK3R4|CASP8|MTOR|BECN1|BNIP3|ATG5|BAK1|MAP1LC3A|BAD|MAPK8|BCL2|EIF4G1|AMBRA1|HSPA8|AKT1	124	525|372|468|354|336|396|492|549|441|423|384|333|471|399|393|426|342|429|351|387|522|453|513|408|321|315|357|432|540	1.7e-30		GO:0071496	2.65058	0
1758	49	GO Biological Process		Cellular catabolic process	1.4e-26	GABARAPL2|TGFB1|DRAM1|PIK3C3|WIPI1|GABARAPL1|MAP1LC3B|NPC1|TP53|ATG10|ATG3|DRAM2|TMEM74|RAB24|GAA|GABARAP|CASP3|ATG4D|ATG4C|ULK1|ATG16L2|HGS|HDAC6|HSP90AA1|CTSB|PRKAA1|ATG7|UVRAG|PIK3R4|CASP8|BECN1|BNIP3|CTSS|ATG5|ATG4A|MAP1LC3A|SQSTM1|ATG16L1|RGS19|ULK2|ATG4B|ATG9A|EIF4G1|CDKN2A|ATG12|IRGM|AMBRA1|HSPA8|CLN3	124	525|531|456|468|354|336|396|489|492|339|507|459|375|390|417|441|552|312|519|384|369|306|477|486|462|333|471|516|393|426|429|351|366|387|360|453|405|495|504|543|330|327|315|546|444|501|357|432|480	8.73e-30		GO:0044248	2.58539	0
1696	48	GO Biological Process		Regulation of cell death	3.56e-26	RPS6KB1|NFKB1|CDKN1B|IFNG|CTSD|TNFSF10|RB1|NPC1|TP53|APP|BAX|FADD|BCL2L1|IGF1|EIF2AK3|CASP3|BID|HDAC6|SNCA|CTSB|PRKAA1|ATG7|HTT|FAS|CASP8|PIK3CG|MTOR|BECN1|TGM2|BNIP3|ATG5|PTEN|HDAC1|BAK1|SQSTM1|BAD|MAPK8|INS|BCL2|DAPK1|CXCR4|TNF|ESR1|EIF4G1|CDKN2A|AMBRA1|AKT1|CLN3	124	414|372|345|528|474|438|363|489|492|465|318|549|324|450|423|552|534|477|483|462|333|471|378|399|426|435|342|429|309|351|387|381|411|522|405|513|408|420|321|447|510|348|537|315|546|357|540|480	2.49e-29		GO:0010941	2.54486	0
918	39	GO Biological Process		Apoptotic process	3.7e-26	TGFB1|RPS6KB1|NFKB1|IFNG|MAPK14|TNFSF10|DRAM1|RB1|TP53|ATG3|APP|DRAM2|BAX|FADD|BCL2L1|GABARAP|CASP3|ATG4D|BID|LAMP1|SNCA|HTT|FAS|CASP8|PIK3CG|MTOR|BECN1|BNIP3|ATG5|PTEN|BAK1|SQSTM1|BAD|BCL2|DAPK1|CXCR4|TNF|CDKN2A|AKT1	124	531|414|372|528|402|438|456|363|492|507|465|459|318|549|324|441|552|312|534|498|483|378|399|426|435|342|429|351|387|381|522|405|513|321|447|510|348|546|540	2.88e-29		GO:0006915	2.54318	0
59	19	GO Biological Process		Autophagosome assembly	5.47e-26	GABARAPL2|PIK3C3|WIPI1|GABARAPL1|MAP1LC3B|ATG3|GABARAP|ULK1|ATG16L2|ATG7|BECN1|ATG5|MAP1LC3A|ATG16L1|ULK2|ATG9A|ATG12|IRGM|AMBRA1	124	525|468|354|336|396|507|441|384|369|471|429|387|453|495|543|327|444|501|357	4.68e-29		GO:0000045	2.5262	0
1569	46	GO Biological Process		Regulation of programmed cell death	1.68e-25	RPS6KB1|NFKB1|CDKN1B|IFNG|CTSD|TNFSF10|RB1|TP53|APP|BAX|FADD|BCL2L1|IGF1|EIF2AK3|CASP3|BID|HDAC6|SNCA|CTSB|PRKAA1|ATG7|HTT|FAS|CASP8|PIK3CG|MTOR|BECN1|TGM2|BNIP3|ATG5|PTEN|HDAC1|BAK1|SQSTM1|BAD|MAPK8|INS|BCL2|DAPK1|CXCR4|TNF|ESR1|CDKN2A|AMBRA1|AKT1|CLN3	124	414|372|345|528|474|438|363|492|465|318|549|324|450|423|552|534|477|483|462|333|471|378|399|426|435|342|429|309|351|387|381|411|522|405|513|408|420|321|447|510|348|537|546|357|540|480	1.7e-28		GO:0043067	2.47747	0
1054	40	GO Biological Process		Programmed cell death	2.46e-25	TGFB1|RPS6KB1|NFKB1|CDKN1B|IFNG|MAPK14|TNFSF10|DRAM1|RB1|TP53|ATG3|APP|DRAM2|BAX|FADD|BCL2L1|GABARAP|CASP3|ATG4D|BID|LAMP1|SNCA|HTT|FAS|CASP8|PIK3CG|MTOR|BECN1|BNIP3|ATG5|PTEN|BAK1|SQSTM1|BAD|BCL2|DAPK1|CXCR4|TNF|CDKN2A|AKT1	124	531|414|372|345|528|402|438|456|363|492|507|465|459|318|549|324|441|552|312|534|498|483|378|399|426|435|342|429|351|387|381|522|405|513|321|447|510|348|546|540	2.68e-28		GO:0012501	2.46091	0
131	22	GO Biological Process		Vacuole organization	3.38e-25	GABARAPL2|PIK3C3|WIPI1|GABARAPL1|MAP1LC3B|ATG3|GAA|GABARAP|ULK1|ATG16L2|ATG7|MTOR|BECN1|ATG5|MAP1LC3A|ATG16L1|ULK2|ATG9A|ATG12|IRGM|AMBRA1|CLN3	124	525|468|354|336|396|507|417|441|384|369|471|342|429|387|453|495|543|327|444|501|357|480	3.94e-28		GO:0007033	2.44711	0
999	38	GO Biological Process		Negative regulation of cell death	7.13e-24	RPS6KB1|NFKB1|CDKN1B|TNFSF10|RB1|NPC1|TP53|APP|BAX|FADD|BCL2L1|IGF1|CASP3|BID|SNCA|PRKAA1|ATG7|HTT|FAS|CASP8|PIK3CG|MTOR|BECN1|BNIP3|ATG5|PTEN|HDAC1|SQSTM1|BAD|MAPK8|INS|BCL2|DAPK1|TNF|EIF4G1|AMBRA1|AKT1|CLN3	124	414|372|345|438|363|489|492|465|318|549|324|450|552|534|483|333|471|378|399|426|435|342|429|351|387|381|411|405|513|408|420|321|447|348|315|357|540|480	9.43e-27		GO:0060548	2.31469	0
340	27	GO Biological Process		Regulation of autophagy	1.14e-23	IFNG|DRAM1|NPC1|TP53|DRAM2|BCL2L1|CASP3|ULK1|HDAC6|SNCA|PRKAA1|ATG7|HTT|UVRAG|MTOR|BNIP3|ATG5|BAD|ULK2|MAPK8|BCL2|DAPK1|EIF4G1|IRGM|AMBRA1|AKT1|CLN3	124	528|456|489|492|459|324|552|384|477|483|333|471|378|516|342|351|387|513|543|408|321|447|315|501|357|540|480	1.6e-26		GO:0010506	2.29431	0
1550	44	GO Biological Process		Regulation of apoptotic process	1.24e-23	RPS6KB1|NFKB1|CDKN1B|IFNG|CTSD|TNFSF10|RB1|TP53|APP|BAX|FADD|BCL2L1|IGF1|EIF2AK3|CASP3|BID|SNCA|CTSB|PRKAA1|ATG7|HTT|FAS|CASP8|PIK3CG|MTOR|BECN1|TGM2|BNIP3|ATG5|PTEN|HDAC1|BAK1|SQSTM1|BAD|MAPK8|INS|BCL2|DAPK1|TNF|ESR1|CDKN2A|AMBRA1|AKT1|CLN3	124	414|372|345|528|474|438|363|492|465|318|549|324|450|423|552|534|483|462|333|471|378|399|426|435|342|429|309|351|387|381|411|522|405|513|408|420|321|447|348|537|546|357|540|480	1.83e-26		GO:0042981	2.29066	0
40	16	GO Biological Process		Autophagy of mitochondrion	5.19e-23	GABARAPL2|WIPI1|GABARAPL1|MAP1LC3B|ATG3|GABARAP|ATG7|BECN1|BNIP3|ATG5|MAP1LC3A|SQSTM1|ATG9A|CDKN2A|ATG12|AMBRA1	124	525|354|336|396|507|441|471|429|351|387|453|405|327|546|444|357	8.07e-26		GO:0000422	2.22848	0
719	33	GO Biological Process		Positive regulation of cell death	1.23e-22	CDKN1B|IFNG|CTSD|TNFSF10|TP53|APP|BAX|FADD|BCL2L1|EIF2AK3|CASP3|BID|HDAC6|SNCA|ATG7|HTT|FAS|CASP8|MTOR|BECN1|TGM2|BNIP3|PTEN|BAK1|SQSTM1|BAD|MAPK8|BCL2|DAPK1|TNF|EIF4G1|CDKN2A|AKT1	124	345|528|474|438|492|465|318|549|324|423|552|534|477|483|471|378|399|426|342|429|309|351|381|522|405|513|408|321|447|348|315|546|540	2.11e-25		GO:0010942	2.19101	0
198	22	GO Biological Process		Response to starvation	8.77e-22	GABARAPL2|PIK3C3|WIPI1|GABARAPL1|MAP1LC3B|TP53|GABARAP|EIF2AK3|ULK1|PRKAA1|ATG7|FAS|PIK3R4|MTOR|BECN1|ATG5|MAP1LC3A|ULK2|MAPK8|BCL2|AMBRA1|HSPA8	124	525|468|354|336|396|492|441|423|384|333|471|399|393|342|429|387|453|543|408|321|357|432	1.57e-24		GO:0042594	2.1057	0
204	22	GO Biological Process		Cellular response to nutrient levels	1.54e-21	GABARAPL2|PIK3C3|WIPI1|GABARAPL1|MAP1LC3B|TP53|GABARAP|EIF2AK3|ULK1|PRKAA1|ATG7|FAS|PIK3R4|MTOR|BECN1|ATG5|MAP1LC3A|MAPK8|BCL2|EIF4G1|AMBRA1|HSPA8	124	525|468|354|336|396|492|441|423|384|333|471|399|393|342|429|387|453|408|321|315|357|432	2.87e-24		GO:0031669	2.08125	0
893	34	GO Biological Process		Negative regulation of apoptotic process	5.54e-21	RPS6KB1|NFKB1|CDKN1B|TNFSF10|RB1|TP53|BAX|FADD|BCL2L1|IGF1|CASP3|BID|SNCA|PRKAA1|HTT|FAS|CASP8|PIK3CG|MTOR|BECN1|BNIP3|ATG5|PTEN|HDAC1|SQSTM1|BAD|MAPK8|INS|BCL2|DAPK1|TNF|AMBRA1|AKT1|CLN3	124	414|372|345|438|363|492|318|549|324|450|552|534|483|333|378|399|426|435|342|429|351|387|381|411|405|513|408|420|321|447|348|357|540|480	1.08e-23		GO:0043066	2.02565	0
154	20	GO Biological Process		Cellular response to starvation	7.19e-21	GABARAPL2|PIK3C3|WIPI1|GABARAPL1|MAP1LC3B|TP53|GABARAP|EIF2AK3|PRKAA1|ATG7|FAS|PIK3R4|MTOR|BECN1|ATG5|MAP1LC3A|MAPK8|BCL2|AMBRA1|HSPA8	124	525|468|354|336|396|492|441|423|333|471|399|393|342|429|387|453|408|321|357|432	1.45e-23		GO:0009267	2.01433	0
1725	43	GO Biological Process		Cellular response to stress	7.19e-21	GABARAPL2|NFKB1|CDKN1B|MAPK14|PIK3C3|WIPI1|GABARAPL1|MAP1LC3B|TP53|ATG10|BAX|BCL2L1|GABARAP|EIF2AK3|CASP3|BID|ULK1|HDAC6|HSP90AA1|SNCA|PRKAA1|ATG7|FAS|UVRAG|PIK3R4|MTOR|BECN1|BNIP3|ATG5|PTEN|BAK1|MAP1LC3A|SQSTM1|BAD|MAPK8|BCL2|DAPK1|TNF|EIF4G1|CDKN2A|AMBRA1|HSPA8|AKT1	124	525|372|345|402|468|354|336|396|492|339|318|324|441|423|552|534|384|477|486|483|333|471|399|516|393|342|429|351|387|381|522|453|405|513|408|321|447|348|315|546|357|432|540	1.47e-23		GO:0033554	2.01433	0
452	27	GO Biological Process		Mitochondrion organization	8.7e-21	GABARAPL2|WIPI1|GABARAPL1|MAP1LC3B|TP53|ATG3|BAX|BCL2L1|GABARAP|BID|HSP90AA1|ATG7|CASP8|BECN1|BNIP3|ATG5|BAK1|MAP1LC3A|SQSTM1|BAD|MAPK8|BCL2|ATG9A|CDKN2A|ATG12|AMBRA1|AKT1	124	525|354|336|396|492|507|318|324|441|534|486|471|426|429|351|387|522|453|405|513|408|321|327|546|444|357|540	1.96e-23		GO:0007005	2.00605	0
666	30	GO Biological Process		Positive regulation of programmed cell death	3.88e-20	IFNG|CTSD|TNFSF10|TP53|APP|BAX|FADD|BCL2L1|EIF2AK3|CASP3|BID|HDAC6|SNCA|ATG7|HTT|FAS|CASP8|BECN1|TGM2|BNIP3|PTEN|BAK1|SQSTM1|BAD|MAPK8|BCL2|DAPK1|TNF|CDKN2A|AKT1	124	528|474|438|492|465|318|549|324|423|552|534|477|483|471|378|399|426|429|309|351|381|522|405|513|408|321|447|348|546|540	9.65e-23		GO:0043068	1.94112	0
449	26	GO Biological Process		Response to nutrient levels	1.24e-19	GABARAPL2|RPS6KB1|PIK3C3|WIPI1|GABARAPL1|MAP1LC3B|TP53|GABARAP|EIF2AK3|ULK1|PRKAA1|ATG7|FAS|PIK3R4|MTOR|BECN1|BNIP3|ATG5|MAP1LC3A|ULK2|MAPK8|BCL2|EIF4G1|AMBRA1|HSPA8|AKT1	124	525|414|468|354|336|396|492|441|423|384|333|471|399|393|342|429|351|387|453|543|408|321|315|357|432|540	3.18e-22		GO:0031667	1.89066	0
3485	55	GO Biological Process		Response to stress	1.46e-19	GABARAPL2|TGFB1|NFKB1|CDKN1B|IFNG|MAPK14|PIK3C3|WIPI1|GABARAPL1|MAP1LC3B|TP53|ATG10|APP|BAX|FADD|BCL2L1|IGF1|GABARAP|EIF2AK3|CASP3|BID|ULK1|HDAC6|HSP90AA1|SNCA|PRKAA1|ATG7|FAS|UVRAG|PIK3R4|CASP8|PIK3CG|MTOR|BECN1|BNIP3|ATG5|PTEN|HDAC1|BAK1|MAP1LC3A|SQSTM1|BAD|ULK2|MAPK8|INS|BCL2|DAPK1|CXCR4|TNF|EIF4G1|CDKN2A|IRGM|AMBRA1|HSPA8|AKT1	124	525|531|372|345|528|402|468|354|336|396|492|339|465|318|549|324|450|441|423|552|534|384|477|486|483|333|471|399|516|393|426|435|342|429|351|387|381|411|522|453|405|513|543|408|420|321|447|510|348|315|546|501|357|432|540	3.85e-22		GO:0006950	1.88356	0
465	26	GO Biological Process		Positive regulation of catabolic process	2.7e-19	CDKN1B|IFNG|RB1|APP|BAX|IGF1|ULK1|HDAC6|HSP90AA1|SNCA|PRKAA1|ATG7|HTT|UVRAG|BNIP3|ATG5|PTEN|BAD|ULK2|INS|ATG4B|DAPK1|TNF|IRGM|AMBRA1|AKT1	124	345|528|363|465|318|450|384|477|486|483|333|471|378|516|351|387|381|513|543|420|330|447|348|501|357|540	7.36e-22		GO:0009896	1.85686	0
660	29	GO Biological Process		Positive regulation of apoptotic process	4.11e-19	IFNG|CTSD|TNFSF10|TP53|APP|BAX|FADD|BCL2L1|EIF2AK3|CASP3|BID|SNCA|ATG7|HTT|FAS|CASP8|BECN1|TGM2|BNIP3|PTEN|BAK1|SQSTM1|BAD|MAPK8|BCL2|DAPK1|TNF|CDKN2A|AKT1	124	528|474|438|492|465|318|549|324|423|552|534|483|471|378|399|426|429|309|351|381|522|405|513|408|321|447|348|546|540	1.15e-21		GO:0043065	1.83862	0
1715	41	GO Biological Process		Positive regulation of protein metabolic process	4.46e-19	TGFB1|RPS6KB1|CDKN1B|IFNG|MAPK14|CTSD|TNFSF10|RB1|TP53|ATG10|APP|BAX|FADD|IGF1|EIF2AK3|CASP3|BID|HDAC6|HSP90AA1|SNCA|PRKAA1|ATG7|FAS|CASP8|PIK3CG|MTOR|PTEN|BAK1|SQSTM1|BAD|MAPK8|INS|BCL2|ATG4B|DAPK1|CXCR4|TNF|EIF4G1|CDKN2A|IRGM|AKT1	124	531|414|345|528|402|474|438|363|492|339|465|318|549|450|423|552|534|477|486|483|333|471|399|426|435|342|381|522|405|513|408|420|321|330|447|510|348|315|546|501|540	1.28e-21		GO:0051247	1.83507	0
5320	64	GO Biological Process		Cell communication	1.81e-18	GABARAPL2|TGFB1|RPS6KB1|NFKB1|CDKN1B|IFNG|MAPK14|TNFSF10|PIK3C3|WIPI1|GABARAPL1|RB1|MAP1LC3B|TP53|ATG10|APP|BAX|FADD|BCL2L1|IGF1|RAB24|GABARAP|EIF2AK3|CASP3|BID|ULK1|HGS|LAMP1|HSP90AA1|SNCA|CTSB|PRKAA1|ATG7|FAS|PIK3R4|CASP8|PIK3CG|MTOR|BECN1|TGM2|BNIP3|CTSS|ATG5|PTEN|BAK1|MAP1LC3A|SQSTM1|BAD|RGS19|ULK2|MAPK8|INS|BCL2|DAPK1|CXCR4|TNF|ESR1|EIF4G1|CDKN2A|IRGM|AMBRA1|HSPA8|AKT1|CLN3	124	525|531|414|372|345|528|402|438|468|354|336|363|396|492|339|465|318|549|324|450|390|441|423|552|534|384|306|498|486|483|462|333|471|399|393|426|435|342|429|309|351|366|387|381|522|453|405|513|504|543|408|420|321|447|510|348|537|315|546|501|357|432|540|480	5.48e-21		GO:0007154	1.77423	0
2386	46	GO Biological Process		Regulation of catalytic activity	1.92e-18	GABARAPL2|TGFB1|NFKB1|CDKN1B|IFNG|MAPK14|CTSD|TNFSF10|RB1|TP53|APP|BAX|FADD|IGF1|EIF2AK3|CASP3|BID|HGS|HDAC6|HSP90AA1|SNCA|CTSB|PRKAA1|HTT|FAS|UVRAG|PIK3R4|CASP8|PIK3CG|MTOR|PTEN|HDAC1|BAK1|BAD|MAPK8|INS|BCL2|DAPK1|CXCR4|TNF|ESR1|CDKN2A|IRGM|AMBRA1|AKT1|CLN3	124	525|531|372|345|528|402|474|438|363|492|465|318|549|450|423|552|534|306|477|486|483|462|333|378|399|516|393|426|435|342|381|411|522|513|408|420|321|447|510|348|537|546|501|357|540|480	5.98e-21		GO:0050790	1.77167	0
397	24	GO Biological Process		Positive regulation of cellular catabolic process	2.06e-18	IFNG|RB1|APP|BAX|IGF1|ULK1|HDAC6|HSP90AA1|SNCA|PRKAA1|ATG7|HTT|UVRAG|BNIP3|ATG5|PTEN|BAD|ULK2|INS|DAPK1|TNF|IRGM|AMBRA1|AKT1	124	528|363|465|318|450|384|477|486|483|333|471|378|516|351|387|381|513|543|420|447|348|501|357|540	6.56e-21		GO:0031331	1.76861	0
2828	49	GO Biological Process		Regulation of protein metabolic process	3.46e-18	GABARAPL2|TGFB1|RPS6KB1|NFKB1|CDKN1B|IFNG|MAPK14|CTSD|TNFSF10|RB1|TP53|ATG10|APP|BAX|FADD|IGF1|EIF2AK3|CASP3|BID|HGS|HDAC6|HSP90AA1|SNCA|PRKAA1|ATG7|HTT|FAS|UVRAG|CASP8|PIK3CG|MTOR|ATG5|PTEN|HDAC1|BAK1|SQSTM1|BAD|MAPK8|INS|BCL2|ATG4B|DAPK1|CXCR4|TNF|EIF4G1|CDKN2A|IRGM|AKT1|CLN3	124	525|531|414|372|345|528|402|474|438|363|492|339|465|318|549|450|423|552|534|306|477|486|483|333|471|378|399|516|426|435|342|387|381|411|522|405|513|408|420|321|330|447|510|348|315|546|501|540|480	1.13e-20		GO:0051246	1.74609	0
2310	45	GO Biological Process		Response to external stimulus	4.29e-18	GABARAPL2|TGFB1|RPS6KB1|NFKB1|IFNG|MAPK14|PIK3C3|WIPI1|GABARAPL1|MAP1LC3B|TP53|APP|FADD|BCL2L1|GABARAP|EIF2AK3|CASP3|ULK1|SNCA|PRKAA1|ATG7|HTT|FAS|PIK3R4|CASP8|PIK3CG|MTOR|BECN1|BNIP3|ATG5|PTEN|BAK1|MAP1LC3A|BAD|ULK2|MAPK8|BCL2|DAPK1|CXCR4|TNF|EIF4G1|IRGM|AMBRA1|HSPA8|AKT1	124	525|531|414|372|528|402|468|354|336|396|492|465|549|324|441|423|552|384|483|333|471|378|399|393|426|435|342|429|351|387|381|522|453|513|543|408|321|447|510|348|315|501|357|432|540	1.43e-20		GO:0009605	1.73675	0
1842	41	GO Biological Process		Positive regulation of molecular function	5.07e-18	GABARAPL2|TGFB1|NFKB1|CDKN1B|IFNG|MAPK14|CTSD|TNFSF10|RB1|APP|BAX|FADD|IGF1|EIF2AK3|CASP3|BID|HSP90AA1|SNCA|PRKAA1|HTT|FAS|PIK3R4|CASP8|PIK3CG|MTOR|CTSS|PTEN|BAK1|BAD|MAPK8|INS|BCL2|DAPK1|CXCR4|TNF|ESR1|EIF4G1|CDKN2A|IRGM|AMBRA1|AKT1	124	525|531|372|345|528|402|474|438|363|465|318|549|450|423|552|534|486|483|333|378|399|393|426|435|342|366|381|522|513|408|420|321|447|510|348|537|315|546|501|357|540	1.74e-20		GO:0044093	1.7295	0
196	19	GO Biological Process		Regulation of mitochondrion organization	9.75e-18	TNFSF10|TP53|APP|BAX|BCL2L1|IGF1|BID|HDAC6|PRKAA1|HTT|CASP8|BNIP3|BAK1|SQSTM1|BAD|MAPK8|BCL2|CDKN2A|AKT1	124	438|492|465|318|324|450|534|477|333|378|426|351|522|405|513|408|321|546|540	3.41e-20		GO:0010821	1.7011	0
2693	47	GO Biological Process		Regulation of cellular protein metabolic process	2.75e-17	GABARAPL2|TGFB1|RPS6KB1|NFKB1|CDKN1B|IFNG|MAPK14|CTSD|TNFSF10|RB1|TP53|ATG10|APP|BAX|FADD|IGF1|EIF2AK3|CASP3|BID|HGS|HDAC6|HSP90AA1|SNCA|PRKAA1|ATG7|HTT|FAS|UVRAG|CASP8|PIK3CG|MTOR|ATG5|PTEN|BAK1|SQSTM1|BAD|MAPK8|INS|BCL2|DAPK1|CXCR4|TNF|EIF4G1|CDKN2A|IRGM|AKT1|CLN3	124	525|531|414|372|345|528|402|474|438|363|492|339|465|318|549|450|423|552|534|306|477|486|483|333|471|378|399|516|426|435|342|387|381|522|405|513|408|420|321|447|510|348|315|546|501|540|480	9.86e-20		GO:0032268	1.65607	0
1635	38	GO Biological Process		Positive regulation of cellular protein metabolic process	5.74e-17	TGFB1|RPS6KB1|CDKN1B|IFNG|MAPK14|CTSD|TNFSF10|RB1|TP53|ATG10|APP|BAX|FADD|IGF1|EIF2AK3|BID|HDAC6|HSP90AA1|SNCA|PRKAA1|ATG7|FAS|CASP8|PIK3CG|MTOR|PTEN|BAK1|SQSTM1|BAD|INS|BCL2|DAPK1|CXCR4|TNF|EIF4G1|CDKN2A|IRGM|AKT1	124	531|414|345|528|402|474|438|363|492|339|465|318|549|450|423|534|477|486|483|333|471|399|426|435|342|381|522|405|513|420|321|447|510|348|315|546|501|540	2.1e-19		GO:0032270	1.62411	0
409	23	GO Biological Process		Regulation of apoptotic signaling pathway	6.04e-17	TNFSF10|RB1|TP53|BAX|FADD|BCL2L1|IGF1|EIF2AK3|BID|HTT|FAS|CASP8|BECN1|BNIP3|PTEN|HDAC1|BAK1|BAD|MAPK8|INS|BCL2|TNF|AKT1	124	438|363|492|318|549|324|450|423|534|378|399|426|429|351|381|411|522|513|408|420|321|348|540	2.26e-19		GO:2001233	1.6219	0
1899	40	GO Biological Process		Interspecies interaction between organisms	1.2e-16	TGFB1|NFKB1|IFNG|MAPK14|RB1|NPC1|TP53|APP|BAX|FADD|BCL2L1|CASP3|ULK1|ATG16L2|LAMP1|HSP90AA1|SNCA|CTSB|ATG7|UVRAG|CASP8|PIK3CG|BECN1|BNIP3|ATG5|HDAC1|BAK1|ATG16L1|BAD|ULK2|MAPK8|BCL2|DAPK1|CXCR4|TNF|EIF4G1|ATG12|IRGM|HSPA8|AKT1	124	531|372|528|402|363|489|492|465|318|549|324|552|384|369|498|486|483|462|471|516|426|435|429|351|387|411|522|495|513|543|408|321|447|510|348|315|444|501|432|540	4.59e-19		GO:0044419	1.59208	0
3893	54	GO Biological Process		Positive regulation of metabolic process	1.57e-16	TGFB1|RPS6KB1|NFKB1|CDKN1B|IFNG|MAPK14|CTSD|TNFSF10|RB1|TP53|ATG10|APP|BAX|FADD|IGF1|EIF2AK3|CASP3|BID|ULK1|HGS|HDAC6|HSP90AA1|SNCA|PRKAA1|ATG7|HTT|FAS|UVRAG|PIK3R4|CASP8|PIK3CG|MTOR|BNIP3|ATG5|PTEN|HDAC1|BAK1|SQSTM1|BAD|ULK2|MAPK8|INS|BCL2|ATG4B|DAPK1|CXCR4|TNF|ESR1|EIF4G1|CDKN2A|IRGM|AMBRA1|HSPA8|AKT1	124	531|414|372|345|528|402|474|438|363|492|339|465|318|549|450|423|552|534|384|306|477|486|483|333|471|378|399|516|393|426|435|342|351|387|381|411|522|405|513|543|408|420|321|330|447|510|348|537|315|546|501|357|432|540	6.12e-19		GO:0009893	1.58041	0
3413	51	GO Biological Process		Positive regulation of cellular metabolic process	1.62e-16	TGFB1|RPS6KB1|NFKB1|CDKN1B|IFNG|MAPK14|CTSD|TNFSF10|RB1|TP53|ATG10|APP|BAX|FADD|IGF1|EIF2AK3|CASP3|BID|ULK1|HDAC6|HSP90AA1|SNCA|PRKAA1|ATG7|HTT|FAS|UVRAG|PIK3R4|CASP8|PIK3CG|MTOR|BNIP3|ATG5|PTEN|HDAC1|BAK1|SQSTM1|BAD|ULK2|INS|BCL2|DAPK1|CXCR4|TNF|ESR1|EIF4G1|CDKN2A|IRGM|AMBRA1|HSPA8|AKT1	124	531|414|372|345|528|402|474|438|363|492|339|465|318|549|450|423|552|534|384|477|486|483|333|471|378|399|516|393|426|435|342|351|387|381|411|522|405|513|543|420|321|447|510|348|537|315|546|501|357|432|540	6.45e-19		GO:0031325	1.57905	0
4251	56	GO Biological Process		Protein metabolic process	1.8e-16	TGFB1|RPS6KB1|NFKB1|MAPK14|CTSD|PIK3C3|WIPI1|NPC1|TP53|ATG10|ATG3|APP|FADD|IGF1|EIF2AK3|CASP3|ATG4D|ATG4C|ULK1|HGS|HDAC6|HSP90AA1|SNCA|CTSB|PRKAA1|ATG7|PIK3R4|CASP8|PIK3CG|MTOR|BECN1|TGM2|BNIP3|CTSS|ATG5|PTEN|ATG4A|HDAC1|BAK1|SQSTM1|BAD|ULK2|MAPK8|INS|BCL2|ATG4B|DAPK1|TNF|ESR1|EIF4G1|CDKN2A|ATG12|IRGM|HSPA8|AKT1|CLN3	124	531|414|372|402|474|468|354|489|492|339|507|465|549|450|423|552|312|519|384|306|477|486|483|462|333|471|393|426|435|342|429|309|351|366|387|381|360|411|522|405|513|543|408|420|321|330|447|348|537|315|546|444|501|432|540|480	7.29e-19		GO:0019538	1.57447	0
8298	74	GO Biological Process		Metabolic process	1.93e-16	GABARAPL2|TGFB1|RPS6KB1|NFKB1|MAPK14|CTSD|DRAM1|PIK3C3|WIPI1|GABARAPL1|MAP1LC3B|NPC1|TP53|ATG10|ATG3|APP|DRAM2|BAX|TMEM74|FADD|IGF1|RAB24|GAA|GABARAP|EIF2AK3|CASP3|ATG4D|BID|ATG4C|ULK1|ATG16L2|HGS|HDAC6|HSP90AA1|SNCA|CTSB|PRKAA1|ATG7|UVRAG|PIK3R4|CASP8|PIK3CG|MTOR|BECN1|TGM2|BNIP3|CTSS|ATG5|PTEN|ATG4A|HDAC1|BAK1|MAP1LC3A|SQSTM1|ATG16L1|BAD|RGS19|ULK2|MAPK8|INS|BCL2|ATG4B|DAPK1|ATG9A|TNF|ESR1|EIF4…	124	525|531|414|372|402|474|456|468|354|336|396|489|492|339|507|465|459|318|375|549|450|390|417|441|423|552|312|534|519|384|369|306|477|486|483|462|333|471|516|393|426|435|342|429|309|351|366|387|381|360|411|522|453|405|495|513|504|543|408|420|321|330|447|327|348|537|315|546|444|501|357|432|540|480	7.98e-19		GO:0008152	1.57144	0
1489	36	GO Biological Process		Positive regulation of catalytic activity	1.97e-16	GABARAPL2|TGFB1|CDKN1B|IFNG|MAPK14|CTSD|TNFSF10|APP|BAX|FADD|IGF1|EIF2AK3|CASP3|BID|HSP90AA1|SNCA|PRKAA1|FAS|PIK3R4|CASP8|PIK3CG|MTOR|PTEN|BAK1|BAD|MAPK8|INS|BCL2|DAPK1|CXCR4|TNF|ESR1|CDKN2A|IRGM|AMBRA1|AKT1	124	525|531|345|528|402|474|438|465|318|549|450|423|552|534|486|483|333|399|393|426|435|342|381|522|513|408|420|321|447|510|348|537|546|501|357|540	8.27e-19		GO:0043085	1.57055	0
6489	67	GO Biological Process		Cellular response to stimulus	2e-16	GABARAPL2|TGFB1|RPS6KB1|NFKB1|CDKN1B|IFNG|MAPK14|TNFSF10|PIK3C3|WIPI1|GABARAPL1|RB1|MAP1LC3B|NPC1|TP53|ATG10|APP|BAX|FADD|BCL2L1|IGF1|RAB24|GABARAP|EIF2AK3|CASP3|BID|ULK1|HGS|LAMP1|HDAC6|HSP90AA1|SNCA|CTSB|PRKAA1|ATG7|FAS|UVRAG|PIK3R4|CASP8|PIK3CG|MTOR|BECN1|TGM2|BNIP3|CTSS|ATG5|PTEN|BAK1|MAP1LC3A|SQSTM1|BAD|RGS19|ULK2|MAPK8|INS|BCL2|DAPK1|CXCR4|TNF|ESR1|EIF4G1|CDKN2A|IRGM|AMBRA1|HSPA8|AKT1|CLN3	124	525|531|414|372|345|528|402|438|468|354|336|363|396|489|492|339|465|318|549|324|450|390|441|423|552|534|384|306|498|477|486|483|462|333|471|399|516|393|426|435|342|429|309|351|366|387|381|522|453|405|513|504|543|408|420|321|447|510|348|537|315|546|501|357|432|540|480	8.54e-19		GO:0051716	1.5699	0
100	15	GO Biological Process		Extrinsic apoptotic signaling pathway	2.53e-16	TGFB1|IFNG|BAX|FADD|BCL2L1|GABARAP|CASP3|BID|FAS|CASP8|BAK1|BAD|BCL2|DAPK1|TNF	124	531|528|318|549|324|441|552|534|399|426|522|513|321|447|348	1.1e-18		GO:0097191	1.55969	0
7513	71	GO Biological Process		Cellular metabolic process	2.63e-16	GABARAPL2|TGFB1|RPS6KB1|NFKB1|MAPK14|DRAM1|PIK3C3|WIPI1|GABARAPL1|MAP1LC3B|NPC1|TP53|ATG10|ATG3|APP|DRAM2|BAX|TMEM74|IGF1|RAB24|GAA|GABARAP|EIF2AK3|CASP3|ATG4D|BID|ATG4C|ULK1|ATG16L2|HGS|HDAC6|HSP90AA1|SNCA|CTSB|PRKAA1|ATG7|UVRAG|PIK3R4|CASP8|PIK3CG|MTOR|BECN1|TGM2|BNIP3|CTSS|ATG5|PTEN|ATG4A|HDAC1|MAP1LC3A|SQSTM1|ATG16L1|BAD|RGS19|ULK2|MAPK8|INS|BCL2|ATG4B|DAPK1|ATG9A|TNF|ESR1|EIF4G1|CDKN2A|ATG12…	124	525|531|414|372|402|456|468|354|336|396|489|492|339|507|465|459|318|375|450|390|417|441|423|552|312|534|519|384|369|306|477|486|483|462|333|471|516|393|426|435|342|429|309|351|366|387|381|360|411|453|405|495|513|504|543|408|420|321|330|447|327|348|537|315|546|444|501|357|432|540|480	1.17e-18		GO:0044237	1.558	0
1209	33	GO Biological Process		Positive regulation of cellular component organization	2.7e-16	TGFB1|CDKN1B|IFNG|MAPK14|TNFSF10|RB1|TP53|APP|BAX|IGF1|BID|ULK1|HDAC6|HSP90AA1|SNCA|PRKAA1|HTT|UVRAG|CASP8|MTOR|BECN1|BNIP3|BAK1|BAD|MAPK8|INS|BCL2|CXCR4|TNF|ESR1|EIF4G1|IRGM|CLN3	124	531|345|528|402|438|363|492|465|318|450|534|384|477|486|483|333|378|516|426|342|429|351|522|513|408|420|321|510|348|537|315|501|480	1.22e-18		GO:0051130	1.55686	0
395	22	GO Biological Process		Cellular component disassembly	4.1e-16	GABARAPL2|WIPI1|GABARAPL1|MAP1LC3B|ATG3|GABARAP|CASP3|HDAC6|ATG7|UVRAG|BECN1|BNIP3|CTSS|ATG5|MAP1LC3A|SQSTM1|ATG9A|CDKN2A|ATG12|AMBRA1|HSPA8|CLN3	124	525|354|336|396|507|441|552|477|471|516|429|351|366|387|453|405|327|546|444|357|432|480	1.88e-18		GO:0022411	1.53872	0
633	25	GO Biological Process		Positive regulation of organelle organization	3.16e-15	CDKN1B|TNFSF10|RB1|TP53|APP|BAX|IGF1|BID|ULK1|HDAC6|SNCA|PRKAA1|HTT|UVRAG|CASP8|MTOR|BECN1|BNIP3|BAK1|BAD|MAPK8|INS|BCL2|TNF|IRGM	124	345|438|363|492|465|318|450|534|384|477|483|333|378|516|426|342|429|351|522|513|408|420|321|348|501	1.48e-17		GO:0010638	1.45003	0
1437	34	GO Biological Process		Regulation of response to stress	4.63e-15	NFKB1|IFNG|MAPK14|RB1|TP53|APP|BAX|FADD|BCL2L1|EIF2AK3|BID|LAMP1|HDAC6|HSP90AA1|SNCA|ATG7|FAS|PIK3CG|MTOR|TGM2|PTEN|BAK1|BAD|INS|BCL2|CXCR4|TNF|ESR1|EIF4G1|CDKN2A|IRGM|HSPA8|AKT1|CLN3	124	372|528|402|363|492|465|318|549|324|423|534|498|477|486|483|471|399|435|342|309|381|522|513|420|321|510|348|537|315|546|501|432|540|480	2.2e-17		GO:0080134	1.43344	0
2402	42	GO Biological Process		Regulation of cellular component organization	6.57e-15	TGFB1|CDKN1B|IFNG|MAPK14|TNFSF10|RB1|TP53|ATG3|APP|BAX|BCL2L1|IGF1|BID|ULK1|HDAC6|HSP90AA1|SNCA|PRKAA1|HTT|UVRAG|CASP8|MTOR|BECN1|BNIP3|ATG5|PTEN|BAK1|SQSTM1|BAD|ULK2|MAPK8|INS|BCL2|CXCR4|TNF|ESR1|EIF4G1|CDKN2A|IRGM|HSPA8|AKT1|CLN3	124	531|345|528|402|438|363|492|507|465|318|324|450|534|384|477|486|483|333|378|516|426|342|429|351|387|381|522|405|513|543|408|420|321|510|348|537|315|546|501|432|540|480	3.17e-17		GO:0051128	1.41824	0
747	26	GO Biological Process		Regulation of proteolysis	1.14e-14	GABARAPL2|IFNG|MAPK14|CTSD|TNFSF10|RB1|TP53|APP|BAX|FADD|EIF2AK3|BID|HDAC6|SNCA|FAS|CASP8|PTEN|HDAC1|BAK1|BAD|INS|DAPK1|TNF|CDKN2A|AKT1|CLN3	124	525|528|402|474|438|363|492|465|318|549|423|534|477|483|399|426|381|411|522|513|420|447|348|546|540|480	5.58e-17		GO:0030162	1.39431	0
3011	46	GO Biological Process		Response to organic substance	1.28e-14	TGFB1|RPS6KB1|NFKB1|CDKN1B|IFNG|MAPK14|TNFSF10|PIK3C3|WIPI1|RB1|NPC1|TP53|APP|BAX|FADD|BCL2L1|IGF1|EIF2AK3|CASP3|HDAC6|HSP90AA1|SNCA|CTSB|PRKAA1|ATG7|FAS|CASP8|PIK3CG|MTOR|CTSS|PTEN|BAK1|MAP1LC3A|SQSTM1|BAD|RGS19|MAPK8|INS|BCL2|DAPK1|CXCR4|TNF|ESR1|IRGM|HSPA8|AKT1	124	531|414|372|345|528|402|438|468|354|363|489|492|465|318|549|324|450|423|552|477|486|483|462|333|471|399|426|435|342|366|381|522|453|405|513|504|408|420|321|447|510|348|537|501|432|540	6.4e-17		GO:0010033	1.38928	0
136	15	GO Biological Process		Positive regulation of cysteine-type endopeptidase activity involved in apoptotic process	1.46e-14	CTSD|TNFSF10|APP|BAX|FADD|EIF2AK3|BID|SNCA|FAS|CASP8|BAK1|BAD|DAPK1|TNF|CDKN2A	124	474|438|465|318|549|423|534|483|399|426|522|513|447|348|546	7.37e-17		GO:0043280	1.38356	0
2740	44	GO Biological Process		Regulation of localization	1.57e-14	TGFB1|NFKB1|CDKN1B|IFNG|MAPK14|CTSD|PIK3C3|RB1|TP53|ATG3|APP|BAX|FADD|BCL2L1|IGF1|EIF2AK3|BID|HGS|LAMP1|HDAC6|HSP90AA1|SNCA|PRKAA1|HTT|CASP8|PIK3CG|MTOR|BECN1|CTSS|ATG5|PTEN|BAK1|SQSTM1|BAD|MAPK8|INS|BCL2|DAPK1|CXCR4|TNF|CDKN2A|HSPA8|AKT1|CLN3	124	531|372|345|528|402|474|468|363|492|507|465|318|549|324|450|423|534|306|498|477|486|483|333|378|426|435|342|429|366|387|381|522|405|513|408|420|321|447|510|348|546|432|540|480	8.05e-17		GO:0032879	1.38041	0
8046	71	GO Biological Process		Response to stimulus	1.68e-14	GABARAPL2|TGFB1|RPS6KB1|NFKB1|CDKN1B|IFNG|MAPK14|CTSD|TNFSF10|PIK3C3|WIPI1|GABARAPL1|RB1|MAP1LC3B|NPC1|TP53|ATG10|APP|BAX|FADD|BCL2L1|IGF1|RAB24|GAA|GABARAP|EIF2AK3|CASP3|BID|ULK1|HGS|LAMP1|HDAC6|HSP90AA1|SNCA|CTSB|PRKAA1|ATG7|HTT|FAS|UVRAG|PIK3R4|CASP8|PIK3CG|MTOR|BECN1|TGM2|BNIP3|CTSS|ATG5|PTEN|HDAC1|BAK1|MAP1LC3A|SQSTM1|BAD|RGS19|ULK2|MAPK8|INS|BCL2|DAPK1|CXCR4|TNF|ESR1|EIF4G1|CDKN2A|IRGM|AMBR…	124	525|531|414|372|345|528|402|474|438|468|354|336|363|396|489|492|339|465|318|549|324|450|390|417|441|423|552|534|384|306|498|477|486|483|462|333|471|378|399|516|393|426|435|342|429|309|351|366|387|381|411|522|453|405|513|504|543|408|420|321|447|510|348|537|315|546|501|357|432|540|480	8.74e-17		GO:0050896	1.37747	0
1306	32	GO Biological Process		Regulation of organelle organization	1.96e-14	CDKN1B|TNFSF10|RB1|TP53|ATG3|APP|BAX|BCL2L1|IGF1|BID|ULK1|HDAC6|SNCA|PRKAA1|HTT|UVRAG|CASP8|MTOR|BECN1|BNIP3|ATG5|BAK1|SQSTM1|BAD|MAPK8|INS|BCL2|TNF|CDKN2A|IRGM|AKT1|CLN3	124	345|438|363|492|507|465|318|324|450|534|384|477|483|333|378|516|426|342|429|351|387|522|405|513|408|420|321|348|546|501|540|480	1.04e-16		GO:0033043	1.37077	0
1626	35	GO Biological Process		Regulation of phosphorylation	2.04e-14	TGFB1|CDKN1B|IFNG|MAPK14|RB1|TP53|APP|BAX|IGF1|EIF2AK3|CASP3|HGS|HDAC6|HSP90AA1|SNCA|PRKAA1|HTT|FAS|UVRAG|PIK3R4|PIK3CG|MTOR|PTEN|BAK1|SQSTM1|BAD|INS|BCL2|CXCR4|TNF|EIF4G1|CDKN2A|IRGM|AMBRA1|AKT1	124	531|345|528|402|363|492|465|318|450|423|552|306|477|486|483|333|378|399|516|393|435|342|381|522|405|513|420|321|510|348|315|546|501|357|540	1.1e-16		GO:0042325	1.36904	0
1027	29	GO Biological Process		Regulation of cellular localization	2.25e-14	TGFB1|IFNG|MAPK14|RB1|TP53|APP|BAX|BCL2L1|EIF2AK3|BID|LAMP1|HSP90AA1|SNCA|PRKAA1|HTT|CASP8|BECN1|ATG5|PTEN|BAK1|SQSTM1|BAD|MAPK8|INS|BCL2|TNF|CDKN2A|AKT1|CLN3	124	531|528|402|363|492|465|318|324|423|534|498|486|483|333|378|426|429|387|381|522|405|513|408|420|321|348|546|540|480	1.23e-16		GO:0060341	1.36478	0
2369	41	GO Biological Process		Cellular response to organic substance	2.51e-14	TGFB1|RPS6KB1|NFKB1|CDKN1B|IFNG|MAPK14|WIPI1|RB1|NPC1|TP53|APP|BAX|BCL2L1|IGF1|EIF2AK3|CASP3|HDAC6|HSP90AA1|SNCA|CTSB|PRKAA1|ATG7|FAS|CASP8|PIK3CG|MTOR|CTSS|PTEN|BAK1|SQSTM1|BAD|MAPK8|INS|BCL2|DAPK1|CXCR4|TNF|ESR1|IRGM|HSPA8|AKT1	124	531|414|372|345|528|402|354|363|489|492|465|318|324|450|423|552|477|486|483|462|333|471|399|426|435|342|366|381|522|405|513|408|420|321|447|510|348|537|501|432|540	1.39e-16		GO:0071310	1.36003	0
865	27	GO Biological Process		Symbiotic process	3e-14	RB1|NPC1|TP53|BAX|FADD|BCL2L1|ULK1|ATG16L2|LAMP1|HSP90AA1|CTSB|ATG7|UVRAG|CASP8|BECN1|BNIP3|ATG5|HDAC1|BAK1|ATG16L1|BAD|ULK2|CXCR4|EIF4G1|ATG12|IRGM|HSPA8	124	363|489|492|318|549|324|384|369|498|486|462|471|516|426|429|351|387|411|522|495|513|543|510|315|444|501|432	1.68e-16		GO:0044403	1.35229	0
146	15	GO Biological Process		Regulation of peptidyl-serine phosphorylation	3.44e-14	TGFB1|IFNG|APP|BAX|HDAC6|HSP90AA1|SNCA|PRKAA1|PTEN|BAK1|BCL2|TNF|EIF4G1|IRGM|AKT1	124	531|528|465|318|477|486|483|333|381|522|321|348|315|501|540	1.95e-16		GO:0033135	1.34634	0
377	20	GO Biological Process		Positive regulation of proteolysis	3.54e-14	IFNG|MAPK14|CTSD|TNFSF10|RB1|APP|BAX|FADD|EIF2AK3|BID|SNCA|FAS|CASP8|PTEN|BAK1|BAD|DAPK1|TNF|CDKN2A|AKT1	124	528|402|474|438|363|465|318|549|423|534|483|399|426|381|522|513|447|348|546|540	2.04e-16		GO:0045862	1.3451	0
5591	60	GO Biological Process		Localization	4.35e-14	GABARAPL2|TGFB1|RPS6KB1|NFKB1|CDKN1B|MAPK14|CTSD|PIK3C3|WIPI1|RB1|NPC1|TP53|ATG10|ATG3|APP|BAX|BCL2L1|IGF1|RAB24|GAA|GABARAP|ATG4D|BID|ATG4C|ULK1|ATG16L2|HGS|LAMP1|HDAC6|HSP90AA1|SNCA|CTSB|ATG7|HTT|UVRAG|PIK3R4|CASP8|PIK3CG|MTOR|BECN1|TGM2|BNIP3|CTSS|PTEN|ATG4A|BAK1|SQSTM1|ATG16L1|BAD|MAPK8|INS|BCL2|ATG4B|ATG9A|CXCR4|TNF|ESR1|HSPA8|AKT1|CLN3	124	525|531|414|372|345|402|474|468|354|363|489|492|339|507|465|318|324|450|390|417|441|312|534|519|384|369|306|498|477|486|483|462|471|378|516|393|426|435|342|429|309|351|366|381|360|522|405|495|513|408|420|321|330|327|510|348|537|432|540|480	2.54e-16		GO:0051179	1.33615	0
188	16	GO Biological Process		Regulation of reactive oxygen species metabolic process	4.78e-14	TGFB1|IFNG|MAPK14|TP53|APP|HDAC6|HSP90AA1|SNCA|MTOR|BNIP3|ATG5|INS|BCL2|TNF|ESR1|AKT1	124	531|528|402|492|465|477|486|483|342|351|387|420|321|348|537|540	2.83e-16		GO:2000377	1.33206	0
1567	34	GO Biological Process		Response to oxygen-containing compound	4.8e-14	TGFB1|RPS6KB1|NFKB1|CDKN1B|MAPK14|TNFSF10|PIK3C3|TP53|APP|FADD|BCL2L1|IGF1|CASP3|HDAC6|SNCA|PRKAA1|ATG7|CASP8|PIK3CG|MTOR|BNIP3|PTEN|BAK1|MAP1LC3A|BAD|RGS19|MAPK8|INS|BCL2|DAPK1|TNF|ESR1|IRGM|AKT1	124	531|414|372|345|402|438|468|492|465|549|324|450|552|477|483|333|471|426|435|342|351|381|522|453|513|504|408|420|321|447|348|537|501|540	2.88e-16		GO:1901700	1.33188	0
3450	48	GO Biological Process		Organelle organization	5.47e-14	GABARAPL2|PIK3C3|WIPI1|GABARAPL1|RB1|MAP1LC3B|TP53|ATG3|BAX|BCL2L1|GAA|GABARAP|EIF2AK3|BID|ULK1|ATG16L2|HGS|HDAC6|HSP90AA1|SNCA|PRKAA1|ATG7|HTT|UVRAG|CASP8|MTOR|BECN1|BNIP3|ATG5|PTEN|HDAC1|BAK1|MAP1LC3A|SQSTM1|ATG16L1|BAD|ULK2|MAPK8|BCL2|ATG9A|TNF|ESR1|CDKN2A|ATG12|IRGM|AMBRA1|AKT1|CLN3	124	525|468|354|336|363|396|492|507|318|324|417|441|423|534|384|369|306|477|486|483|333|471|378|516|426|342|429|351|387|381|411|522|453|405|495|513|543|408|321|327|348|537|546|444|501|357|540|480	3.32e-16		GO:0006996	1.3262	0
286	18	GO Biological Process		Apoptotic signaling pathway	7.57e-14	TGFB1|IFNG|TP53|BAX|FADD|BCL2L1|GABARAP|CASP3|BID|LAMP1|FAS|CASP8|BNIP3|BAK1|BAD|BCL2|DAPK1|TNF	124	531|528|492|318|549|324|441|552|534|498|399|426|351|522|513|321|447|348	4.71e-16		GO:0097190	1.31209	0
1831	36	GO Biological Process		Positive regulation of signaling	8.68e-14	TGFB1|NFKB1|IFNG|MAPK14|TNFSF10|TP53|APP|BAX|FADD|BCL2L1|IGF1|BID|HSP90AA1|SNCA|PRKAA1|HTT|FAS|CASP8|PIK3CG|MTOR|BECN1|TGM2|BNIP3|PTEN|BAK1|SQSTM1|BAD|MAPK8|INS|BCL2|CXCR4|TNF|ESR1|CDKN2A|IRGM|AKT1	124	531|372|528|402|438|492|465|318|549|324|450|534|486|483|333|378|399|426|435|342|429|309|351|381|522|405|513|408|420|321|510|348|537|546|501|540	5.47e-16		GO:0023056	1.30615	0
198	16	GO Biological Process		Positive regulation of peptidase activity	9.49e-14	MAPK14|CTSD|TNFSF10|APP|BAX|FADD|EIF2AK3|BID|SNCA|FAS|CASP8|BAK1|BAD|DAPK1|TNF|CDKN2A	124	402|474|438|465|318|549|423|534|483|399|426|522|513|447|348|546	6.05e-16		GO:0010952	1.30227	0
46	11	GO Biological Process		Neuron apoptotic process	9.49e-14	RB1|TP53|APP|BAX|FADD|BCL2L1|CASP3|BID|FAS|BNIP3|BCL2	124	363|492|465|318|549|324|552|534|399|351|321	6.06e-16		GO:0051402	1.30227	0
4353	53	GO Biological Process		Transport	1.01e-13	GABARAPL2|TGFB1|RPS6KB1|NFKB1|CDKN1B|MAPK14|CTSD|PIK3C3|WIPI1|NPC1|TP53|ATG10|ATG3|APP|BAX|BCL2L1|IGF1|RAB24|GAA|GABARAP|ATG4D|BID|ATG4C|ATG16L2|HGS|LAMP1|HDAC6|HSP90AA1|SNCA|CTSB|ATG7|HTT|UVRAG|PIK3R4|CASP8|PIK3CG|BECN1|TGM2|BNIP3|CTSS|ATG4A|BAK1|SQSTM1|ATG16L1|BAD|MAPK8|INS|BCL2|ATG4B|ATG9A|HSPA8|AKT1|CLN3	124	525|531|414|372|345|402|474|468|354|489|492|339|507|465|318|324|450|390|417|441|312|534|519|369|306|498|477|486|483|462|471|378|516|393|426|435|429|309|351|366|360|522|405|495|513|408|420|321|330|327|432|540|480	6.63e-16		GO:0006810	1.29957	0
2919	44	GO Biological Process		Cellular response to chemical stimulus	1.29e-13	TGFB1|RPS6KB1|NFKB1|CDKN1B|IFNG|MAPK14|WIPI1|RB1|NPC1|TP53|APP|BAX|BCL2L1|IGF1|EIF2AK3|CASP3|HDAC6|HSP90AA1|SNCA|CTSB|PRKAA1|ATG7|FAS|CASP8|PIK3CG|MTOR|BNIP3|CTSS|ATG5|PTEN|BAK1|MAP1LC3A|SQSTM1|BAD|MAPK8|INS|BCL2|DAPK1|CXCR4|TNF|ESR1|IRGM|HSPA8|AKT1	124	531|414|372|345|528|402|354|363|489|492|465|318|324|450|423|552|477|486|483|462|333|471|399|426|435|342|351|366|387|381|522|453|405|513|408|420|321|447|510|348|537|501|432|540	8.52e-16		GO:0070887	1.28894	0
128	14	GO Biological Process		Positive regulation of autophagy	1.42e-13	IFNG|ULK1|HDAC6|PRKAA1|ATG7|HTT|UVRAG|BNIP3|ATG5|BAD|ULK2|DAPK1|IRGM|AMBRA1	124	528|384|477|333|471|378|516|351|387|513|543|447|501|357	9.53e-16		GO:0010508	1.28477	0
1870	36	GO Biological Process		Regulation of protein modification process	1.55e-13	TGFB1|CDKN1B|IFNG|MAPK14|RB1|TP53|ATG10|APP|BAX|IGF1|EIF2AK3|CASP3|HGS|HDAC6|HSP90AA1|SNCA|PRKAA1|ATG7|HTT|FAS|UVRAG|PIK3CG|MTOR|ATG5|PTEN|BAK1|SQSTM1|MAPK8|INS|BCL2|CXCR4|TNF|EIF4G1|CDKN2A|IRGM|AKT1	124	531|345|528|402|363|492|339|465|318|450|423|552|306|477|486|483|333|471|378|399|516|435|342|387|381|522|405|408|420|321|510|348|315|546|501|540	1.05e-15		GO:0031399	1.28097	0
1654	34	GO Biological Process		Positive regulation of signal transduction	2.06e-13	TGFB1|NFKB1|IFNG|MAPK14|TNFSF10|TP53|APP|BAX|FADD|BCL2L1|IGF1|BID|HSP90AA1|PRKAA1|HTT|FAS|CASP8|PIK3CG|MTOR|BECN1|TGM2|BNIP3|PTEN|BAK1|BAD|MAPK8|INS|BCL2|CXCR4|TNF|ESR1|CDKN2A|IRGM|AKT1	124	531|372|528|402|438|492|465|318|549|324|450|534|486|333|378|399|426|435|342|429|309|351|381|522|513|408|420|321|510|348|537|546|501|540	1.41e-15		GO:0009967	1.26861	0
5579	59	GO Biological Process		Positive regulation of cellular process	2.06e-13	TGFB1|RPS6KB1|NFKB1|CDKN1B|IFNG|MAPK14|CTSD|TNFSF10|RB1|TP53|ATG10|APP|BAX|FADD|BCL2L1|IGF1|EIF2AK3|CASP3|BID|ULK1|HGS|LAMP1|HDAC6|HSP90AA1|SNCA|PRKAA1|ATG7|HTT|FAS|UVRAG|PIK3R4|CASP8|PIK3CG|MTOR|BECN1|TGM2|BNIP3|CTSS|ATG5|PTEN|HDAC1|BAK1|SQSTM1|BAD|ULK2|MAPK8|INS|BCL2|DAPK1|CXCR4|TNF|ESR1|EIF4G1|CDKN2A|IRGM|AMBRA1|HSPA8|AKT1|CLN3	124	531|414|372|345|528|402|474|438|363|492|339|465|318|549|324|450|423|552|534|384|306|498|477|486|483|333|471|378|399|516|393|426|435|342|429|309|351|366|387|381|411|522|405|513|543|408|420|321|447|510|348|537|315|546|501|357|432|540|480	1.43e-15		GO:0048522	1.26861	0
216	16	GO Biological Process		Regulation of cysteine-type endopeptidase activity involved in apoptotic process	3.11e-13	CTSD|TNFSF10|APP|BAX|FADD|EIF2AK3|BID|SNCA|FAS|CASP8|BAK1|BAD|DAPK1|TNF|CDKN2A|AKT1	124	474|438|465|318|549|423|534|483|399|426|522|513|447|348|546|540	2.18e-15		GO:0043281	1.25072	0
1459	32	GO Biological Process		Regulation of protein phosphorylation	3.22e-13	TGFB1|CDKN1B|IFNG|MAPK14|RB1|TP53|APP|BAX|IGF1|EIF2AK3|CASP3|HGS|HDAC6|HSP90AA1|SNCA|PRKAA1|HTT|FAS|UVRAG|PIK3CG|MTOR|PTEN|BAK1|SQSTM1|INS|BCL2|CXCR4|TNF|EIF4G1|CDKN2A|IRGM|AKT1	124	531|345|528|402|363|492|465|318|450|423|552|306|477|486|483|333|378|399|516|435|342|381|522|405|420|321|510|348|315|546|501|540	2.28e-15		GO:0001932	1.24921	0
5244	57	GO Biological Process		Organonitrogen compound metabolic process	3.54e-13	TGFB1|RPS6KB1|NFKB1|MAPK14|CTSD|PIK3C3|WIPI1|NPC1|TP53|ATG10|ATG3|APP|BAX|FADD|IGF1|EIF2AK3|CASP3|ATG4D|ATG4C|ULK1|HGS|HDAC6|HSP90AA1|SNCA|CTSB|PRKAA1|ATG7|PIK3R4|CASP8|PIK3CG|MTOR|BECN1|TGM2|BNIP3|CTSS|ATG5|PTEN|ATG4A|HDAC1|BAK1|SQSTM1|BAD|ULK2|MAPK8|INS|BCL2|ATG4B|DAPK1|TNF|ESR1|EIF4G1|CDKN2A|ATG12|IRGM|HSPA8|AKT1|CLN3	124	531|414|372|402|474|468|354|489|492|339|507|465|318|549|450|423|552|312|519|384|306|477|486|483|462|333|471|393|426|435|342|429|309|351|366|387|381|360|411|522|405|513|543|408|420|321|330|447|348|537|315|546|444|501|432|540|480	2.58e-15		GO:1901564	1.2451	0
5447	58	GO Biological Process		Cellular component organization	3.62e-13	GABARAPL2|TGFB1|PIK3C3|WIPI1|GABARAPL1|RB1|MAP1LC3B|NPC1|TP53|ATG3|APP|BAX|FADD|BCL2L1|GAA|GABARAP|EIF2AK3|CASP3|BID|ULK1|ATG16L2|HGS|HDAC6|HSP90AA1|SNCA|PRKAA1|ATG7|HTT|FAS|UVRAG|CASP8|MTOR|BECN1|BNIP3|CTSS|ATG5|PTEN|HDAC1|BAK1|MAP1LC3A|SQSTM1|ATG16L1|BAD|ULK2|MAPK8|INS|BCL2|ATG9A|CXCR4|TNF|ESR1|CDKN2A|ATG12|IRGM|AMBRA1|HSPA8|AKT1|CLN3	124	525|531|468|354|336|363|396|489|492|507|465|318|549|324|417|441|423|552|534|384|369|306|477|486|483|333|471|378|399|516|426|342|429|351|366|387|381|411|522|453|405|495|513|543|408|420|321|327|510|348|537|546|444|501|357|432|540|480	2.67e-15		GO:0016043	1.24413	0
1823	35	GO Biological Process		Positive regulation of cell communication	4.53e-13	TGFB1|NFKB1|IFNG|MAPK14|TNFSF10|TP53|APP|BAX|FADD|BCL2L1|IGF1|BID|HSP90AA1|PRKAA1|HTT|FAS|CASP8|PIK3CG|MTOR|BECN1|TGM2|BNIP3|PTEN|BAK1|SQSTM1|BAD|MAPK8|INS|BCL2|CXCR4|TNF|ESR1|CDKN2A|IRGM|AKT1	124	531|372|528|402|438|492|465|318|549|324|450|534|486|333|378|399|426|435|342|429|309|351|381|522|405|513|408|420|321|510|348|537|546|501|540	3.45e-15		GO:0010647	1.23439	0
180	15	GO Biological Process		Positive regulation of apoptotic signaling pathway	4.53e-13	TNFSF10|TP53|BAX|FADD|BCL2L1|BID|FAS|CASP8|BECN1|BNIP3|PTEN|BAK1|BAD|MAPK8|BCL2	124	438|492|318|549|324|534|399|426|429|351|381|522|513|408|321	3.49e-15		GO:2001235	1.23439	0
1712	34	GO Biological Process		Intracellular signal transduction	4.95e-13	TGFB1|RPS6KB1|NFKB1|CDKN1B|MAPK14|PIK3C3|RB1|TP53|APP|BAX|BCL2L1|IGF1|RAB24|EIF2AK3|CASP3|BID|PRKAA1|CASP8|PIK3CG|MTOR|BNIP3|PTEN|BAK1|SQSTM1|BAD|RGS19|MAPK8|BCL2|DAPK1|CXCR4|TNF|CDKN2A|IRGM|AKT1	124	531|414|372|345|402|468|363|492|465|318|324|450|390|423|552|534|333|426|435|342|351|381|522|405|513|504|408|321|447|510|348|546|501|540	3.85e-15		GO:0035556	1.23054	0
735	24	GO Biological Process		Organelle assembly	5.7e-13	GABARAPL2|PIK3C3|WIPI1|GABARAPL1|MAP1LC3B|ATG3|GABARAP|ULK1|ATG16L2|HGS|HDAC6|HSP90AA1|ATG7|BECN1|ATG5|PTEN|MAP1LC3A|ATG16L1|ULK2|ATG9A|ATG12|IRGM|AMBRA1|CLN3	124	525|468|354|336|396|507|441|384|369|306|477|486|471|429|387|381|453|495|543|327|444|501|357|480	4.53e-15		GO:0070925	1.22441	0
57	11	GO Biological Process		Apoptotic mitochondrial changes	6.05e-13	TP53|ATG3|BAX|BCL2L1|BID|BNIP3|BAK1|BAD|BCL2|CDKN2A|AKT1	124	492|507|318|324|534|351|522|513|321|546|540	4.85e-15		GO:0008637	1.22182	0
11	8	GO Biological Process		Cellular response to nitrogen starvation	6.45e-13	GABARAPL2|GABARAPL1|MAP1LC3B|GABARAP|ATG7|BECN1|ATG5|MAP1LC3A	124	525|336|396|441|471|429|387|453	5.22e-15		GO:0006995	1.21904	0
918	26	GO Biological Process		Regulation of kinase activity	8.03e-13	TGFB1|CDKN1B|IFNG|MAPK14|RB1|APP|IGF1|CASP3|HGS|HSP90AA1|SNCA|PRKAA1|HTT|UVRAG|PIK3R4|PIK3CG|MTOR|PTEN|BAD|INS|CXCR4|TNF|CDKN2A|IRGM|AMBRA1|AKT1	124	531|345|528|402|363|465|450|552|306|486|483|333|378|516|393|435|342|381|513|420|510|348|546|501|357|540	6.62e-15		GO:0043549	1.20953	0
3239	45	GO Biological Process		Positive regulation of nitrogen compound metabolic process	8.03e-13	TGFB1|RPS6KB1|NFKB1|CDKN1B|IFNG|MAPK14|CTSD|TNFSF10|RB1|TP53|ATG10|APP|BAX|FADD|IGF1|EIF2AK3|CASP3|BID|HDAC6|HSP90AA1|SNCA|PRKAA1|ATG7|FAS|CASP8|PIK3CG|MTOR|PTEN|HDAC1|BAK1|SQSTM1|BAD|MAPK8|INS|BCL2|ATG4B|DAPK1|CXCR4|TNF|ESR1|EIF4G1|CDKN2A|IRGM|HSPA8|AKT1	124	531|414|372|345|528|402|474|438|363|492|339|465|318|549|450|423|552|534|477|486|483|333|471|399|426|435|342|381|411|522|405|513|408|420|321|330|447|510|348|537|315|546|501|432|540	6.63e-15		GO:0051173	1.20953	0
3107	44	GO Biological Process		Regulation of signal transduction	1.01e-12	TGFB1|RPS6KB1|NFKB1|IFNG|MAPK14|TNFSF10|RB1|TP53|APP|BAX|FADD|BCL2L1|IGF1|EIF2AK3|BID|HGS|HDAC6|HSP90AA1|SNCA|PRKAA1|HTT|FAS|CASP8|PIK3CG|MTOR|BECN1|TGM2|BNIP3|PTEN|HDAC1|BAK1|SQSTM1|BAD|RGS19|MAPK8|INS|BCL2|DAPK1|CXCR4|TNF|ESR1|CDKN2A|IRGM|AKT1	124	531|414|372|528|402|438|363|492|465|318|549|324|450|423|534|306|477|486|483|333|378|399|426|435|342|429|309|351|381|411|522|405|513|504|408|420|321|447|510|348|537|546|501|540	8.47e-15		GO:0009966	1.19957	0
934	26	GO Biological Process		Regulation of protein localization	1.16e-12	TGFB1|IFNG|MAPK14|CTSD|PIK3C3|RB1|TP53|APP|BCL2L1|IGF1|EIF2AK3|BID|HDAC6|HSP90AA1|PRKAA1|CASP8|SQSTM1|BAD|MAPK8|INS|BCL2|TNF|CDKN2A|HSPA8|AKT1|CLN3	124	531|528|402|474|468|363|492|465|324|450|423|534|477|486|333|426|405|513|408|420|321|348|546|432|540|480	9.84e-15		GO:0032880	1.19355	0
1776	34	GO Biological Process		Regulation of transport	1.3e-12	TGFB1|NFKB1|IFNG|MAPK14|PIK3C3|TP53|ATG3|APP|BAX|IGF1|BID|HGS|LAMP1|SNCA|PRKAA1|HTT|CASP8|PIK3CG|MTOR|CTSS|ATG5|PTEN|BAK1|BAD|MAPK8|INS|BCL2|DAPK1|CXCR4|TNF|CDKN2A|HSPA8|AKT1|CLN3	124	531|372|528|402|468|492|507|465|318|450|534|306|498|483|333|378|426|435|342|366|387|381|522|513|408|420|321|447|510|348|546|432|540|480	1.12e-14		GO:0051049	1.18861	0
4114	50	GO Biological Process		Regulation of response to stimulus	1.39e-12	TGFB1|RPS6KB1|NFKB1|IFNG|MAPK14|TNFSF10|RB1|TP53|APP|BAX|FADD|BCL2L1|IGF1|EIF2AK3|BID|HGS|LAMP1|HDAC6|HSP90AA1|SNCA|PRKAA1|ATG7|HTT|FAS|CASP8|PIK3CG|MTOR|BECN1|TGM2|BNIP3|ATG5|PTEN|HDAC1|BAK1|SQSTM1|BAD|RGS19|MAPK8|INS|BCL2|DAPK1|CXCR4|TNF|ESR1|EIF4G1|CDKN2A|IRGM|HSPA8|AKT1|CLN3	124	531|414|372|528|402|438|363|492|465|318|549|324|450|423|534|306|498|477|486|483|333|471|378|399|426|435|342|429|309|351|387|381|411|522|405|513|504|408|420|321|447|510|348|537|315|546|501|432|540|480	1.21e-14		GO:0048583	1.1857	0
1230	29	GO Biological Process		Regulation of cell cycle	1.39e-12	TGFB1|RPS6KB1|CDKN1B|IFNG|MAPK14|PIK3C3|RB1|TP53|APP|BAX|BCL2L1|IGF1|CASP3|BID|HSP90AA1|PRKAA1|UVRAG|PIK3R4|MTOR|BECN1|PTEN|BAK1|INS|BCL2|TNF|EIF4G1|CDKN2A|HSPA8|AKT1	124	531|414|345|528|402|468|363|492|465|318|324|450|552|534|486|333|516|393|342|429|381|522|420|321|348|315|546|432|540	1.21e-14		GO:0051726	1.1857	0
1036	27	GO Biological Process		Regulation of transferase activity	1.41e-12	TGFB1|CDKN1B|IFNG|MAPK14|RB1|TP53|APP|IGF1|CASP3|HGS|HSP90AA1|SNCA|PRKAA1|HTT|UVRAG|PIK3R4|PIK3CG|MTOR|PTEN|BAD|INS|CXCR4|TNF|CDKN2A|IRGM|AMBRA1|AKT1	124	531|345|528|402|363|492|465|450|552|306|486|483|333|378|516|393|435|342|381|513|420|510|348|546|501|357|540	1.25e-14		GO:0051338	1.18508	0
121	13	GO Biological Process		Positive regulation of mitochondrion organization	1.5e-12	TNFSF10|TP53|BAX|BID|HDAC6|PRKAA1|HTT|CASP8|BNIP3|BAK1|BAD|MAPK8|BCL2	124	438|492|318|534|477|333|378|426|351|522|513|408|321	1.34e-14		GO:0010822	1.18239	0
90	12	GO Biological Process		Activation of cysteine-type endopeptidase activity involved in apoptotic process	1.54e-12	TNFSF10|BAX|FADD|EIF2AK3|BID|SNCA|FAS|CASP8|BAK1|BAD|TNF|CDKN2A	124	438|318|549|423|534|483|399|426|522|513|348|546	1.4e-14		GO:0006919	1.18125	0
1041	27	GO Biological Process		Positive regulation of intracellular signal transduction	1.54e-12	TGFB1|MAPK14|TNFSF10|TP53|APP|BAX|FADD|BCL2L1|IGF1|BID|HSP90AA1|PRKAA1|HTT|CASP8|PIK3CG|MTOR|BECN1|TGM2|PTEN|BAD|INS|BCL2|CXCR4|TNF|ESR1|CDKN2A|AKT1	124	531|402|438|492|465|318|549|324|450|534|486|333|378|426|435|342|429|309|381|513|420|321|510|348|537|546|540	1.4e-14		GO:1902533	1.18125	0
4876	54	GO Biological Process		Signal transduction	1.86e-12	TGFB1|RPS6KB1|NFKB1|CDKN1B|IFNG|MAPK14|TNFSF10|PIK3C3|WIPI1|RB1|TP53|ATG10|APP|BAX|FADD|BCL2L1|IGF1|RAB24|GABARAP|EIF2AK3|CASP3|BID|ULK1|HGS|LAMP1|HSP90AA1|CTSB|PRKAA1|FAS|PIK3R4|CASP8|PIK3CG|MTOR|TGM2|BNIP3|CTSS|PTEN|BAK1|SQSTM1|BAD|RGS19|ULK2|MAPK8|INS|BCL2|DAPK1|CXCR4|TNF|ESR1|CDKN2A|IRGM|HSPA8|AKT1|CLN3	124	531|414|372|345|528|402|438|468|354|363|492|339|465|318|549|324|450|390|441|423|552|534|384|306|498|486|462|333|399|393|426|435|342|309|351|366|381|522|405|513|504|543|408|420|321|447|510|348|537|546|501|432|540|480	1.74e-14		GO:0007165	1.17305	0
1147	28	GO Biological Process		Response to abiotic stimulus	1.86e-12	NFKB1|CDKN1B|MAPK14|TP53|APP|BAX|FADD|BCL2L1|IGF1|EIF2AK3|CASP3|HSP90AA1|PRKAA1|ATG7|HTT|FAS|CASP8|MTOR|BNIP3|CTSS|PTEN|BAK1|BAD|MAPK8|BCL2|CXCR4|TNF|AKT1	124	372|345|402|492|465|318|549|324|450|423|552|486|333|471|378|399|426|342|351|366|381|522|513|408|321|510|348|540	1.72e-14		GO:0009628	1.17305	0
6112	60	GO Biological Process		Positive regulation of biological process	2.35e-12	TGFB1|RPS6KB1|NFKB1|CDKN1B|IFNG|MAPK14|CTSD|TNFSF10|RB1|TP53|ATG10|APP|BAX|FADD|BCL2L1|IGF1|EIF2AK3|CASP3|BID|ULK1|HGS|LAMP1|HDAC6|HSP90AA1|SNCA|PRKAA1|ATG7|HTT|FAS|UVRAG|PIK3R4|CASP8|PIK3CG|MTOR|BECN1|TGM2|BNIP3|CTSS|ATG5|PTEN|HDAC1|BAK1|SQSTM1|BAD|ULK2|MAPK8|INS|BCL2|ATG4B|DAPK1|CXCR4|TNF|ESR1|EIF4G1|CDKN2A|IRGM|AMBRA1|HSPA8|AKT1|CLN3	124	531|414|372|345|528|402|474|438|363|492|339|465|318|549|324|450|423|552|534|384|306|498|477|486|483|333|471|378|399|516|393|426|435|342|429|309|351|366|387|381|411|522|405|513|543|408|420|321|330|447|510|348|537|315|546|501|357|432|540|480	2.21e-14		GO:0048518	1.16289	0
568	21	GO Biological Process		Regulation of cellular protein localization	3.3e-12	TGFB1|IFNG|MAPK14|RB1|TP53|APP|BCL2L1|EIF2AK3|BID|HSP90AA1|PRKAA1|CASP8|SQSTM1|BAD|MAPK8|INS|BCL2|TNF|CDKN2A|AKT1|CLN3	124	531|528|402|363|492|465|324|423|534|486|333|426|405|513|408|420|321|348|546|540|480	3.13e-14		GO:1903827	1.14815	0
4042	49	GO Biological Process		Regulation of biological quality	3.45e-12	TGFB1|NFKB1|IFNG|MAPK14|RB1|NPC1|TP53|APP|DRAM2|BAX|FADD|BCL2L1|IGF1|GAA|CASP3|BID|LAMP1|HDAC6|HSP90AA1|SNCA|CTSB|PRKAA1|HTT|FAS|UVRAG|CASP8|PIK3CG|MTOR|TGM2|BNIP3|ATG5|PTEN|HDAC1|BAK1|SQSTM1|BAD|ULK2|MAPK8|INS|BCL2|CXCR4|TNF|ESR1|EIF4G1|CDKN2A|IRGM|HSPA8|AKT1|CLN3	124	531|372|528|402|363|489|492|465|459|318|549|324|450|417|552|534|498|477|486|483|462|333|378|399|516|426|435|342|309|351|387|381|411|522|405|513|543|408|420|321|510|348|537|315|546|501|432|540|480	3.3e-14		GO:0065008	1.14622	0
2359	38	GO Biological Process		Cellular component assembly	3.54e-12	GABARAPL2|TGFB1|PIK3C3|WIPI1|GABARAPL1|MAP1LC3B|TP53|ATG3|APP|FADD|GABARAP|BID|ULK1|ATG16L2|HGS|HDAC6|HSP90AA1|SNCA|ATG7|FAS|UVRAG|CASP8|BECN1|ATG5|PTEN|HDAC1|MAP1LC3A|ATG16L1|BAD|ULK2|BCL2|ATG9A|TNF|CDKN2A|ATG12|IRGM|AMBRA1|CLN3	124	525|531|468|354|336|396|492|507|465|549|441|534|384|369|306|477|486|483|471|399|516|426|429|387|381|411|453|495|513|543|321|327|348|546|444|501|357|480	3.42e-14		GO:0022607	1.1451	0
317	17	GO Biological Process		Regulation of neuron death	4.18e-12	IFNG|TP53|APP|BAX|BCL2L1|CASP3|SNCA|ATG7|CASP8|MTOR|BAD|BCL2|TNF|EIF4G1|AMBRA1|AKT1|CLN3	124	528|492|465|318|324|552|483|471|426|342|513|321|348|315|357|540|480	4.06e-14		GO:1901214	1.13788	0
1096	27	GO Biological Process		Negative regulation of protein metabolic process	4.8e-12	GABARAPL2|TGFB1|NFKB1|CDKN1B|IFNG|RB1|TP53|APP|BAX|IGF1|EIF2AK3|CASP3|HDAC6|SNCA|PRKAA1|MTOR|ATG5|PTEN|BAK1|SQSTM1|INS|DAPK1|TNF|EIF4G1|CDKN2A|AKT1|CLN3	124	525|531|372|345|528|363|492|465|318|450|423|552|477|483|333|342|387|381|522|405|420|447|348|315|546|540|480	4.71e-14		GO:0051248	1.13188	0
174	14	GO Biological Process		Regulation of macroautophagy	4.97e-12	NPC1|TP53|CASP3|ULK1|HDAC6|PRKAA1|HTT|UVRAG|MTOR|BNIP3|MAPK8|IRGM|AKT1|CLN3	124	489|492|552|384|477|333|378|516|342|351|408|501|540|480	4.91e-14		GO:0016241	1.13036	0
2257	37	GO Biological Process		Positive regulation of response to stimulus	5.29e-12	TGFB1|NFKB1|IFNG|MAPK14|TNFSF10|TP53|APP|BAX|FADD|BCL2L1|IGF1|BID|LAMP1|HDAC6|HSP90AA1|SNCA|PRKAA1|HTT|FAS|CASP8|PIK3CG|MTOR|BECN1|TGM2|BNIP3|PTEN|BAK1|BAD|MAPK8|INS|BCL2|CXCR4|TNF|ESR1|CDKN2A|IRGM|AKT1	124	531|372|528|402|438|492|465|318|549|324|450|534|498|477|486|483|333|378|399|426|435|342|429|309|351|381|522|513|408|420|321|510|348|537|546|501|540	5.27e-14		GO:0048584	1.12765	0
49	10	GO Biological Process		Regulation of release of cytochrome c from mitochondria	5.47e-12	TNFSF10|TP53|BAX|BCL2L1|IGF1|BID|BNIP3|BAK1|BAD|AKT1	124	438|492|318|324|450|534|351|522|513|540	5.49e-14		GO:0090199	1.1262	0
3600	46	GO Biological Process		Positive regulation of macromolecule metabolic process	6.04e-12	TGFB1|RPS6KB1|NFKB1|CDKN1B|IFNG|MAPK14|CTSD|TNFSF10|RB1|TP53|ATG10|APP|BAX|FADD|IGF1|EIF2AK3|CASP3|BID|HGS|HDAC6|HSP90AA1|SNCA|PRKAA1|ATG7|FAS|CASP8|PIK3CG|MTOR|PTEN|HDAC1|BAK1|SQSTM1|BAD|MAPK8|INS|BCL2|ATG4B|DAPK1|CXCR4|TNF|ESR1|EIF4G1|CDKN2A|IRGM|HSPA8|AKT1	124	531|414|372|345|528|402|474|438|363|492|339|465|318|549|450|423|552|534|306|477|486|483|333|471|399|426|435|342|381|411|522|405|513|408|420|321|330|447|510|348|537|315|546|501|432|540	6.11e-14		GO:0010604	1.1219	0
521	20	GO Biological Process		Regulation of protein serine/threonine kinase activity	7.1e-12	TGFB1|CDKN1B|IFNG|MAPK14|RB1|APP|IGF1|CASP3|HGS|SNCA|PRKAA1|HTT|UVRAG|PIK3CG|PTEN|CXCR4|TNF|CDKN2A|IRGM|AKT1	124	531|345|528|402|363|465|450|552|306|483|333|378|516|435|381|510|348|546|501|540	7.24e-14		GO:0071900	1.11487	0
929	25	GO Biological Process		Leukocyte activation	7.48e-12	NFKB1|IFNG|MAPK14|CTSD|TP53|APP|BAX|FADD|RAB24|GAA|LAMP1|HSP90AA1|SNCA|CTSB|ATG7|CASP8|PIK3CG|MTOR|CTSS|ATG5|BAK1|INS|BCL2|TNF|HSPA8	124	372|528|402|474|492|465|318|549|390|417|498|486|483|462|471|426|435|342|366|387|522|420|321|348|432	7.69e-14		GO:0045321	1.11261	0
5239	55	GO Biological Process		Signaling	7.56e-12	TGFB1|RPS6KB1|NFKB1|CDKN1B|IFNG|MAPK14|TNFSF10|PIK3C3|WIPI1|RB1|TP53|ATG10|APP|BAX|FADD|BCL2L1|IGF1|RAB24|GABARAP|EIF2AK3|CASP3|BID|ULK1|HGS|LAMP1|HSP90AA1|SNCA|CTSB|PRKAA1|FAS|PIK3R4|CASP8|PIK3CG|MTOR|TGM2|BNIP3|CTSS|PTEN|BAK1|SQSTM1|BAD|RGS19|ULK2|MAPK8|INS|BCL2|DAPK1|CXCR4|TNF|ESR1|CDKN2A|IRGM|HSPA8|AKT1|CLN3	124	531|414|372|345|528|402|438|468|354|363|492|339|465|318|549|324|450|390|441|423|552|534|384|306|498|486|483|462|333|399|393|426|435|342|309|351|366|381|522|405|513|504|543|408|420|321|447|510|348|537|546|501|432|540|480	7.82e-14		GO:0023052	1.11215	0
4874	53	GO Biological Process		Negative regulation of cellular process	8.91e-12	GABARAPL2|TGFB1|RPS6KB1|NFKB1|CDKN1B|IFNG|MAPK14|TNFSF10|RB1|NPC1|TP53|ATG3|APP|BAX|FADD|BCL2L1|IGF1|EIF2AK3|CASP3|BID|ULK1|HGS|HDAC6|SNCA|PRKAA1|ATG7|HTT|FAS|CASP8|PIK3CG|MTOR|BECN1|BNIP3|ATG5|PTEN|HDAC1|BAK1|SQSTM1|BAD|RGS19|ULK2|MAPK8|INS|BCL2|DAPK1|TNF|ESR1|EIF4G1|CDKN2A|AMBRA1|HSPA8|AKT1|CLN3	124	525|531|414|372|345|528|402|438|363|489|492|507|465|318|549|324|450|423|552|534|384|306|477|483|333|471|378|399|426|435|342|429|351|387|381|411|522|405|513|504|543|408|420|321|447|348|537|315|546|357|432|540|480	9.29e-14		GO:0048523	1.10501	0
232	15	GO Biological Process		Negative regulation of apoptotic signaling pathway	1.09e-11	TNFSF10|RB1|BAX|FADD|BCL2L1|IGF1|BID|HTT|FAS|CASP8|HDAC1|INS|BCL2|TNF|AKT1	124	438|363|318|549|324|450|534|378|399|426|411|420|321|348|540	1.15e-13		GO:2001234	1.09626	0
1043	26	GO Biological Process		Negative regulation of cellular protein metabolic process	1.15e-11	GABARAPL2|TGFB1|NFKB1|CDKN1B|IFNG|RB1|TP53|APP|BAX|EIF2AK3|CASP3|HDAC6|SNCA|PRKAA1|MTOR|ATG5|PTEN|BAK1|SQSTM1|INS|DAPK1|TNF|EIF4G1|CDKN2A|AKT1|CLN3	124	525|531|372|345|528|363|492|465|318|423|552|477|483|333|342|387|381|522|405|420|447|348|315|546|540|480	1.21e-13		GO:0032269	1.09393	0
342	17	GO Biological Process		Positive regulation of cellular protein localization	1.23e-11	TGFB1|IFNG|MAPK14|TP53|EIF2AK3|BID|PRKAA1|CASP8|SQSTM1|BAD|MAPK8|INS|BCL2|TNF|CDKN2A|AKT1|CLN3	124	531|528|402|492|423|534|333|426|405|513|408|420|321|348|546|540|480	1.32e-13		GO:1903829	1.09101	0
3514	45	GO Biological Process		Regulation of cell communication	1.26e-11	TGFB1|RPS6KB1|NFKB1|IFNG|MAPK14|TNFSF10|RB1|TP53|APP|BAX|FADD|BCL2L1|IGF1|EIF2AK3|BID|HGS|HDAC6|HSP90AA1|SNCA|PRKAA1|HTT|FAS|CASP8|PIK3CG|MTOR|BECN1|TGM2|BNIP3|PTEN|HDAC1|BAK1|SQSTM1|BAD|RGS19|MAPK8|INS|BCL2|DAPK1|CXCR4|TNF|ESR1|CDKN2A|IRGM|AKT1|CLN3	124	531|414|372|528|402|438|363|492|465|318|549|324|450|423|534|306|477|486|483|333|378|399|426|435|342|429|309|351|381|411|522|405|513|504|408|420|321|447|510|348|537|546|501|540|480	1.36e-13		GO:0010646	1.08996	0
776	23	GO Biological Process		Viral process	1.26e-11	RB1|NPC1|TP53|BAX|FADD|BCL2L1|ATG16L2|LAMP1|HSP90AA1|CTSB|ATG7|UVRAG|CASP8|BECN1|BNIP3|ATG5|BAK1|ATG16L1|BAD|CXCR4|EIF4G1|ATG12|HSPA8	124	363|489|492|318|549|324|369|498|486|462|471|516|426|429|351|387|522|495|513|510|315|444|432	1.37e-13		GO:0016032	1.08996	0
6137	59	GO Biological Process		Macromolecule metabolic process	1.37e-11	TGFB1|RPS6KB1|NFKB1|MAPK14|CTSD|PIK3C3|WIPI1|NPC1|TP53|ATG10|ATG3|APP|BAX|FADD|IGF1|GAA|EIF2AK3|CASP3|ATG4D|ATG4C|ULK1|HGS|HDAC6|HSP90AA1|SNCA|CTSB|PRKAA1|ATG7|UVRAG|PIK3R4|CASP8|PIK3CG|MTOR|BECN1|TGM2|BNIP3|CTSS|ATG5|PTEN|ATG4A|HDAC1|BAK1|SQSTM1|BAD|ULK2|MAPK8|INS|BCL2|ATG4B|DAPK1|TNF|ESR1|EIF4G1|CDKN2A|ATG12|IRGM|HSPA8|AKT1|CLN3	124	531|414|372|402|474|468|354|489|492|339|507|465|318|549|450|417|423|552|312|519|384|306|477|486|483|462|333|471|516|393|426|435|342|429|309|351|366|387|381|360|411|522|405|513|543|408|420|321|330|447|348|537|315|546|444|501|432|540|480	1.49e-13		GO:0043170	1.08633	0
3696	46	GO Biological Process		Cellular protein metabolic process	1.49e-11	TGFB1|RPS6KB1|NFKB1|MAPK14|PIK3C3|WIPI1|NPC1|TP53|ATG10|ATG3|APP|IGF1|EIF2AK3|ULK1|HGS|HDAC6|SNCA|CTSB|PRKAA1|ATG7|PIK3R4|CASP8|PIK3CG|MTOR|BECN1|TGM2|BNIP3|CTSS|ATG5|PTEN|HDAC1|SQSTM1|ULK2|MAPK8|INS|BCL2|ATG4B|DAPK1|TNF|ESR1|EIF4G1|CDKN2A|ATG12|IRGM|AKT1|CLN3	124	531|414|372|402|468|354|489|492|339|507|465|450|423|384|306|477|483|462|333|471|393|426|435|342|429|309|351|366|387|381|411|405|543|408|420|321|330|447|348|537|315|546|444|501|540|480	1.64e-13		GO:0044267	1.08268	0
2481	38	GO Biological Process		Immune system process	1.52e-11	TGFB1|NFKB1|IFNG|MAPK14|CTSD|TNFSF10|RB1|TP53|APP|BAX|FADD|BCL2L1|RAB24|GAA|CASP3|LAMP1|HSP90AA1|SNCA|CTSB|ATG7|FAS|CASP8|PIK3CG|MTOR|BECN1|BNIP3|CTSS|ATG5|BAK1|SQSTM1|INS|BCL2|DAPK1|CXCR4|TNF|IRGM|HSPA8|AKT1	124	531|372|528|402|474|438|363|492|465|318|549|324|390|417|552|498|486|483|462|471|399|426|435|342|429|351|366|387|522|405|420|321|447|510|348|501|432|540	1.68e-13		GO:0002376	1.08182	0
35	9	GO Biological Process		Extrinsic apoptotic signaling pathway via death domain receptors	1.55e-11	BAX|FADD|GABARAP|BID|CASP8|BAD|BCL2|DAPK1|TNF	124	318|549|441|534|426|513|321|447|348	1.72e-13		GO:0008625	1.08097	0
151	13	GO Biological Process		Interaction with host	1.68e-11	NPC1|BCL2L1|ULK1|LAMP1|CTSB|ATG7|UVRAG|CASP8|ATG5|BAD|ULK2|CXCR4|IRGM	124	489|324|384|498|462|471|516|426|387|513|543|510|501	1.88e-13		GO:0051701	1.07747	0
3553	45	GO Biological Process		Regulation of signaling	1.79e-11	TGFB1|RPS6KB1|NFKB1|IFNG|MAPK14|TNFSF10|RB1|TP53|APP|BAX|FADD|BCL2L1|IGF1|EIF2AK3|BID|HGS|HDAC6|HSP90AA1|SNCA|PRKAA1|HTT|FAS|CASP8|PIK3CG|MTOR|BECN1|TGM2|BNIP3|PTEN|HDAC1|BAK1|SQSTM1|BAD|RGS19|MAPK8|INS|BCL2|DAPK1|CXCR4|TNF|ESR1|CDKN2A|IRGM|AKT1|CLN3	124	531|414|372|528|402|438|363|492|465|318|549|324|450|423|534|306|477|486|483|333|378|399|426|435|342|429|309|351|381|411|522|405|513|504|408|420|321|447|510|348|537|546|501|540|480	2.03e-13		GO:0023051	1.07471	0
971	25	GO Biological Process		Regulation of cellular component biogenesis	1.79e-11	TGFB1|CDKN1B|IFNG|RB1|TP53|ATG3|APP|BAX|BID|ULK1|HGS|HDAC6|HSP90AA1|SNCA|PRKAA1|HTT|MTOR|ATG5|PTEN|BAK1|TNF|ESR1|EIF4G1|IRGM|HSPA8	124	531|345|528|363|492|507|465|318|534|384|306|477|486|483|333|378|342|387|381|522|348|537|315|501|432	2.02e-13		GO:0044087	1.07471	0
1075	26	GO Biological Process		Cell activation	2.1e-11	NFKB1|IFNG|MAPK14|CTSD|TP53|APP|BAX|FADD|IGF1|RAB24|GAA|LAMP1|HSP90AA1|SNCA|CTSB|ATG7|CASP8|PIK3CG|MTOR|CTSS|ATG5|BAK1|INS|BCL2|TNF|HSPA8	124	372|528|402|474|492|465|318|549|450|390|417|498|486|483|462|471|426|435|342|366|387|522|420|321|348|432	2.4e-13		GO:0001775	1.06778	0
198	14	GO Biological Process		Regulation of protein localization to membrane	2.24e-11	TGFB1|IFNG|TP53|BCL2L1|BID|CASP8|SQSTM1|BAD|MAPK8|INS|BCL2|TNF|AKT1|CLN3	124	531|528|492|324|534|426|405|513|408|420|321|348|540|480	2.58e-13		GO:1905475	1.06498	0
86	11	GO Biological Process		Regulation of membrane permeability	2.46e-11	TP53|BAX|BCL2L1|BID|CASP8|MTOR|BNIP3|BAK1|BAD|MAPK8|BCL2	124	492|318|324|534|426|342|351|522|513|408|321	2.85e-13		GO:0090559	1.06091	0
987	25	GO Biological Process		Response to organonitrogen compound	2.47e-11	RPS6KB1|NFKB1|CDKN1B|MAPK14|TNFSF10|PIK3C3|NPC1|TP53|APP|FADD|BCL2L1|IGF1|CASP3|SNCA|PRKAA1|ATG7|PIK3CG|MTOR|PTEN|MAP1LC3A|BAD|INS|CXCR4|TNF|AKT1	124	414|372|345|402|438|468|489|492|465|549|324|450|552|483|333|471|435|342|381|453|513|420|510|348|540	2.88e-13		GO:0010243	1.06073	0
6239	59	GO Biological Process		Regulation of cellular metabolic process	2.79e-11	GABARAPL2|TGFB1|RPS6KB1|NFKB1|CDKN1B|IFNG|MAPK14|CTSD|TNFSF10|DRAM1|RB1|NPC1|TP53|ATG10|APP|DRAM2|BAX|FADD|BCL2L1|IGF1|EIF2AK3|CASP3|BID|ULK1|HGS|HDAC6|HSP90AA1|SNCA|PRKAA1|ATG7|HTT|FAS|UVRAG|PIK3R4|CASP8|PIK3CG|MTOR|BNIP3|ATG5|PTEN|HDAC1|BAK1|SQSTM1|BAD|ULK2|MAPK8|INS|BCL2|DAPK1|CXCR4|TNF|ESR1|EIF4G1|CDKN2A|IRGM|AMBRA1|HSPA8|AKT1|CLN3	124	525|531|414|372|345|528|402|474|438|456|363|489|492|339|465|459|318|549|324|450|423|552|534|384|306|477|486|483|333|471|378|399|516|393|426|435|342|351|387|381|411|522|405|513|543|408|420|321|447|510|348|537|315|546|501|357|432|540|480	3.28e-13		GO:0031323	1.05544	0
812	23	GO Biological Process		Regulation of protein kinase activity	2.9e-11	TGFB1|CDKN1B|IFNG|MAPK14|RB1|APP|IGF1|CASP3|HGS|HSP90AA1|SNCA|PRKAA1|HTT|UVRAG|PIK3CG|MTOR|PTEN|INS|CXCR4|TNF|CDKN2A|IRGM|AKT1	124	531|345|528|402|363|465|450|552|306|486|483|333|378|516|435|342|381|420|510|348|546|501|540	3.43e-13		GO:0045859	1.05376	0
1093	26	GO Biological Process		Positive regulation of phosphorylation	2.93e-11	TGFB1|CDKN1B|IFNG|MAPK14|TP53|APP|IGF1|HDAC6|HSP90AA1|SNCA|PRKAA1|FAS|PIK3R4|PIK3CG|MTOR|PTEN|SQSTM1|BAD|INS|BCL2|CXCR4|TNF|EIF4G1|IRGM|AMBRA1|AKT1	124	531|345|528|402|492|465|450|477|486|483|333|399|393|435|342|381|405|513|420|321|510|348|315|501|357|540	3.49e-13		GO:0042327	1.05331	0
911	24	GO Biological Process		Response to organic cyclic compound	3.56e-11	TGFB1|NFKB1|CDKN1B|RB1|NPC1|APP|FADD|BCL2L1|CASP3|SNCA|PRKAA1|ATG7|CASP8|PIK3CG|MTOR|PTEN|BAK1|MAP1LC3A|BAD|BCL2|CXCR4|TNF|ESR1|AKT1	124	531|372|345|363|489|465|549|324|552|483|333|471|426|435|342|381|522|453|513|321|510|348|537|540	4.27e-13		GO:0014070	1.04486	0
739	22	GO Biological Process		Regulation of cellular response to stress	3.95e-11	TP53|APP|BAX|BCL2L1|EIF2AK3|BID|HDAC6|HSP90AA1|ATG7|FAS|MTOR|PTEN|BAK1|BAD|INS|BCL2|TNF|EIF4G1|CDKN2A|HSPA8|AKT1|CLN3	124	492|465|318|324|423|534|477|486|471|399|342|381|522|513|420|321|348|315|546|432|540|480	4.76e-13		GO:0080135	1.04034	0
923	24	GO Biological Process		Positive regulation of transport	4.63e-11	TGFB1|IFNG|MAPK14|TP53|APP|BAX|IGF1|BID|HGS|LAMP1|SNCA|PRKAA1|HTT|CASP8|CTSS|ATG5|BAK1|BAD|MAPK8|INS|BCL2|TNF|AKT1|CLN3	124	531|528|402|492|465|318|450|534|306|498|483|333|378|426|366|387|522|513|408|420|321|348|540|480	5.62e-13		GO:0051050	1.03344	0
316	16	GO Biological Process		Negative regulation of catabolic process	4.68e-11	GABARAPL2|MAPK14|NPC1|TP53|BCL2L1|SNCA|PRKAA1|ATG7|PIK3CG|MTOR|INS|BCL2|TNF|EIF4G1|CDKN2A|AKT1	124	525|402|489|492|324|483|333|471|435|342|420|321|348|315|546|540	5.72e-13		GO:0009895	1.03298	0
449	18	GO Biological Process		Regulation of peptidase activity	6.16e-11	MAPK14|CTSD|TNFSF10|APP|BAX|FADD|EIF2AK3|BID|SNCA|FAS|CASP8|HDAC1|BAK1|BAD|DAPK1|TNF|CDKN2A|AKT1	124	402|474|438|465|318|549|423|534|483|399|426|411|522|513|447|348|546|540	7.62e-13		GO:0052547	1.02104	0
1807	32	GO Biological Process		Regulation of intracellular signal transduction	6.21e-11	TGFB1|MAPK14|TNFSF10|TP53|APP|BAX|FADD|BCL2L1|IGF1|EIF2AK3|BID|HGS|HSP90AA1|PRKAA1|HTT|FAS|CASP8|PIK3CG|MTOR|BECN1|TGM2|PTEN|HDAC1|SQSTM1|BAD|INS|BCL2|CXCR4|TNF|ESR1|CDKN2A|AKT1	124	531|402|438|492|465|318|549|324|450|423|534|306|486|333|378|399|426|435|342|429|309|381|411|405|513|420|321|510|348|537|546|540	7.74e-13		GO:1902531	1.02069	0
451	18	GO Biological Process		Regulation of protein-containing complex assembly	6.54e-11	TGFB1|CDKN1B|IFNG|RB1|TP53|BAX|BID|ULK1|HDAC6|HSP90AA1|SNCA|MTOR|BAK1|TNF|ESR1|EIF4G1|IRGM|HSPA8	124	531|345|528|363|492|318|534|384|477|486|483|342|522|348|537|315|501|432	8.19e-13		GO:0043254	1.01844	0
772	22	GO Biological Process		Positive regulation of hydrolase activity	8.8e-11	GABARAPL2|IFNG|MAPK14|CTSD|TNFSF10|APP|BAX|FADD|EIF2AK3|BID|SNCA|FAS|CASP8|MTOR|BAK1|BAD|MAPK8|DAPK1|TNF|ESR1|CDKN2A|AKT1	124	525|528|402|474|438|465|318|549|423|534|483|399|426|342|522|513|408|447|348|537|546|540	1.11e-12		GO:0051345	1.00555	0
26	8	GO Biological Process		Modulation by symbiont of host cellular process	9.39e-11	BCL2L1|ULK1|ATG7|CASP8|ATG5|BAD|ULK2|IRGM	124	324|384|471|426|387|513|543|501	1.19e-12		GO:0044068	1.00273	0
1271	27	GO Biological Process		Negative regulation of signal transduction	1.14e-10	TGFB1|RPS6KB1|MAPK14|TNFSF10|RB1|TP53|APP|BAX|FADD|BCL2L1|IGF1|BID|HGS|SNCA|PRKAA1|HTT|FAS|CASP8|MTOR|PTEN|HDAC1|RGS19|INS|BCL2|TNF|ESR1|AKT1	124	531|414|402|438|363|492|465|318|549|324|450|534|306|483|333|378|399|426|342|381|411|504|420|321|348|537|540	1.47e-12		GO:0009968	0.99431	0
2967	40	GO Biological Process		Cellular localization	1.27e-10	TGFB1|NFKB1|MAPK14|CTSD|PIK3C3|WIPI1|RB1|NPC1|TP53|ATG3|APP|BAX|IGF1|RAB24|GAA|GABARAP|BID|HGS|LAMP1|HDAC6|HSP90AA1|SNCA|CTSB|ATG7|HTT|UVRAG|PIK3R4|PIK3CG|MTOR|BECN1|CTSS|SQSTM1|BAD|INS|ATG9A|TNF|ESR1|HSPA8|AKT1|CLN3	124	531|372|402|474|468|354|363|489|492|507|465|318|450|390|417|441|534|306|498|477|486|483|462|471|378|516|393|435|342|429|366|405|513|420|327|348|537|432|540|480	1.66e-12		GO:0051641	0.98962	0
103	11	GO Biological Process		Positive regulation of reactive oxygen species metabolic process	1.33e-10	TGFB1|IFNG|MAPK14|TP53|APP|HSP90AA1|SNCA|MTOR|TNF|ESR1|AKT1	124	531|528|402|492|465|486|483|342|348|537|540	1.74e-12		GO:2000379	0.987615	0
75	10	GO Biological Process		Regulation of mitochondrial membrane permeability	1.89e-10	TP53|BAX|BCL2L1|BID|CASP8|BNIP3|BAK1|BAD|MAPK8|BCL2	124	492|318|324|534|426|351|522|513|408|321	2.5e-12		GO:0046902	0.972354	0
4333	48	GO Biological Process		Response to chemical	1.94e-10	TGFB1|RPS6KB1|NFKB1|CDKN1B|IFNG|MAPK14|TNFSF10|PIK3C3|WIPI1|RB1|NPC1|TP53|APP|BAX|FADD|BCL2L1|IGF1|EIF2AK3|CASP3|HDAC6|HSP90AA1|SNCA|CTSB|PRKAA1|ATG7|FAS|CASP8|PIK3CG|MTOR|BNIP3|CTSS|ATG5|PTEN|BAK1|MAP1LC3A|SQSTM1|BAD|RGS19|MAPK8|INS|BCL2|DAPK1|CXCR4|TNF|ESR1|IRGM|HSPA8|AKT1	124	531|414|372|345|528|402|438|468|354|363|489|492|465|318|549|324|450|423|552|477|486|483|462|333|471|399|426|435|342|351|366|387|381|522|453|405|513|504|408|420|321|447|510|348|537|501|432|540	2.58e-12		GO:0042221	0.97122	0
293	15	GO Biological Process		Cellular response to chemical stress	2.1e-10	TP53|EIF2AK3|CASP3|HDAC6|SNCA|PRKAA1|ATG7|FAS|BNIP3|ATG5|MAP1LC3A|MAPK8|BCL2|DAPK1|AKT1	124	492|423|552|477|483|333|471|399|351|387|453|408|321|447|540	2.81e-12		GO:0062197	0.967778	0
418	17	GO Biological Process		Regulation of endopeptidase activity	2.14e-10	CTSD|TNFSF10|APP|BAX|FADD|EIF2AK3|BID|SNCA|FAS|CASP8|HDAC1|BAK1|BAD|DAPK1|TNF|CDKN2A|AKT1	124	474|438|465|318|549|423|534|483|399|426|411|522|513|447|348|546|540	2.89e-12		GO:0052548	0.966959	0
642	20	GO Biological Process		Regulation of establishment of protein localization	2.21e-10	TGFB1|IFNG|MAPK14|CTSD|PIK3C3|TP53|APP|IGF1|BID|HDAC6|PRKAA1|CASP8|BAD|MAPK8|INS|BCL2|TNF|CDKN2A|HSPA8|CLN3	124	531|528|402|474|468|492|465|450|534|477|333|426|513|408|420|321|348|546|432|480	2.99e-12		GO:0070201	0.965561	0
112	11	GO Biological Process		Positive regulation of peptidyl-serine phosphorylation	2.97e-10	TGFB1|IFNG|APP|HDAC6|HSP90AA1|SNCA|BCL2|TNF|EIF4G1|IRGM|AKT1	124	531|528|465|477|486|483|321|348|315|501|540	4.05e-12		GO:0033138	0.952724	0
4976	51	GO Biological Process		Cellular macromolecule metabolic process	3.97e-10	TGFB1|RPS6KB1|NFKB1|MAPK14|PIK3C3|WIPI1|NPC1|TP53|ATG10|ATG3|APP|BAX|IGF1|GAA|EIF2AK3|CASP3|ULK1|HGS|HDAC6|HSP90AA1|SNCA|CTSB|PRKAA1|ATG7|UVRAG|PIK3R4|CASP8|PIK3CG|MTOR|BECN1|TGM2|BNIP3|CTSS|ATG5|PTEN|HDAC1|SQSTM1|ULK2|MAPK8|INS|BCL2|ATG4B|DAPK1|TNF|ESR1|EIF4G1|CDKN2A|ATG12|IRGM|AKT1|CLN3	124	531|414|372|402|468|354|489|492|339|507|465|318|450|417|423|552|384|306|477|486|483|462|333|471|516|393|426|435|342|429|309|351|366|387|381|411|405|543|408|420|321|330|447|348|537|315|546|444|501|540|480	5.44e-12		GO:0044260	0.940121	0
2630	37	GO Biological Process		Negative regulation of cellular metabolic process	4e-10	GABARAPL2|TGFB1|NFKB1|CDKN1B|IFNG|MAPK14|RB1|NPC1|TP53|APP|BAX|BCL2L1|IGF1|EIF2AK3|CASP3|HDAC6|SNCA|PRKAA1|ATG7|PIK3CG|MTOR|BNIP3|ATG5|PTEN|HDAC1|BAK1|SQSTM1|INS|BCL2|DAPK1|TNF|ESR1|EIF4G1|CDKN2A|HSPA8|AKT1|CLN3	124	525|531|372|345|528|402|363|489|492|465|318|324|450|423|552|477|483|333|471|435|342|351|387|381|411|522|405|420|321|447|348|537|315|546|432|540|480	5.51e-12		GO:0031324	0.939794	0
313	15	GO Biological Process		Cellular response to abiotic stimulus	4.96e-10	NFKB1|MAPK14|TP53|BAX|FADD|BCL2L1|CASP3|FAS|CASP8|BNIP3|PTEN|BAK1|BAD|MAPK8|AKT1	124	372|402|492|318|549|324|552|399|426|351|381|522|513|408|540	6.92e-12		GO:0071214	0.930452	0
1252	26	GO Biological Process		Positive regulation of protein modification process	5.08e-10	TGFB1|CDKN1B|IFNG|MAPK14|TP53|ATG10|APP|IGF1|HDAC6|HSP90AA1|SNCA|PRKAA1|ATG7|FAS|PIK3CG|MTOR|PTEN|SQSTM1|INS|BCL2|CXCR4|TNF|EIF4G1|CDKN2A|IRGM|AKT1	124	531|345|528|402|492|339|465|450|477|486|483|333|471|399|435|342|381|405|420|321|510|348|315|546|501|540	7.15e-12		GO:0031401	0.929414	0
258	14	GO Biological Process		Negative regulation of cellular catabolic process	5.41e-10	GABARAPL2|MAPK14|NPC1|TP53|BCL2L1|SNCA|ATG7|PIK3CG|MTOR|INS|BCL2|EIF4G1|CDKN2A|AKT1	124	525|402|489|492|324|483|471|435|342|420|321|315|546|540	7.66e-12		GO:0031330	0.92668	0
161	12	GO Biological Process		Regulation of extrinsic apoptotic signaling pathway	5.84e-10	TNFSF10|FADD|BCL2L1|IGF1|BID|HTT|FAS|CASP8|PTEN|BCL2|TNF|AKT1	124	438|549|324|450|534|378|399|426|381|321|348|540	8.32e-12		GO:2001236	0.923359	0
1055	24	GO Biological Process		Cellular response to oxygen-containing compound	6.25e-10	TGFB1|RPS6KB1|NFKB1|MAPK14|TP53|APP|BCL2L1|IGF1|HDAC6|SNCA|PRKAA1|PIK3CG|MTOR|BNIP3|PTEN|MAP1LC3A|BAD|MAPK8|INS|DAPK1|TNF|ESR1|IRGM|AKT1	124	531|414|372|402|492|465|324|450|477|483|333|435|342|351|381|453|513|408|420|447|348|537|501|540	8.95e-12		GO:1901701	0.920412	0
35	8	GO Biological Process		Extrinsic apoptotic signaling pathway in absence of ligand	6.41e-10	BAX|FADD|BCL2L1|CASP3|FAS|BAK1|BAD|BCL2	124	318|549|324|552|399|522|513|321	9.23e-12		GO:0097192	0.919314	0
6948	60	GO Biological Process		Regulation of metabolic process	7.61e-10	GABARAPL2|TGFB1|RPS6KB1|NFKB1|CDKN1B|IFNG|MAPK14|CTSD|TNFSF10|DRAM1|RB1|NPC1|TP53|ATG10|APP|DRAM2|BAX|FADD|BCL2L1|IGF1|EIF2AK3|CASP3|BID|ULK1|HGS|HDAC6|HSP90AA1|SNCA|PRKAA1|ATG7|HTT|FAS|UVRAG|PIK3R4|CASP8|PIK3CG|MTOR|BNIP3|ATG5|PTEN|HDAC1|BAK1|SQSTM1|BAD|ULK2|MAPK8|INS|BCL2|ATG4B|DAPK1|CXCR4|TNF|ESR1|EIF4G1|CDKN2A|IRGM|AMBRA1|HSPA8|AKT1|CLN3	124	525|531|414|372|345|528|402|474|438|456|363|489|492|339|465|459|318|549|324|450|423|552|534|384|306|477|486|483|333|471|378|399|516|393|426|435|342|351|387|381|411|522|405|513|543|408|420|321|330|447|510|348|537|315|546|501|357|432|540|480	1.12e-11		GO:0019222	0.911862	0
2139	33	GO Biological Process		Protein localization	8.34e-10	GABARAPL2|TGFB1|PIK3C3|WIPI1|RB1|NPC1|TP53|ATG10|ATG3|BAX|RAB24|GABARAP|ATG4D|BID|ATG4C|ULK1|ATG16L2|HGS|LAMP1|HDAC6|HSP90AA1|ATG7|PIK3R4|ATG4A|SQSTM1|ATG16L1|BAD|ATG4B|ATG9A|TNF|ESR1|HSPA8|AKT1	124	525|531|468|354|363|489|492|339|507|318|390|441|312|534|519|384|369|306|498|477|486|471|393|360|405|495|513|330|327|348|537|432|540	1.23e-11		GO:0008104	0.907883	0
1289	26	GO Biological Process		Response to biotic stimulus	9.12e-10	TGFB1|NFKB1|IFNG|MAPK14|TP53|ATG10|APP|FADD|BCL2L1|EIF2AK3|CASP3|SNCA|ATG7|CASP8|PIK3CG|BECN1|BNIP3|ATG5|BAK1|MAPK8|BCL2|DAPK1|CXCR4|TNF|IRGM|AKT1	124	531|372|528|402|492|339|465|549|324|423|552|483|471|426|435|429|351|387|522|408|321|447|510|348|501|540	1.36e-11		GO:0009607	0.904001	0
1636	29	GO Biological Process		Negative regulation of response to stimulus	9.12e-10	TGFB1|RPS6KB1|NFKB1|MAPK14|TNFSF10|RB1|TP53|APP|BAX|FADD|BCL2L1|IGF1|BID|HGS|SNCA|PRKAA1|ATG7|HTT|FAS|CASP8|MTOR|PTEN|HDAC1|RGS19|INS|BCL2|TNF|ESR1|AKT1	124	531|414|372|402|438|363|492|465|318|549|324|450|534|306|483|333|471|378|399|426|342|381|411|504|420|321|348|537|540	1.37e-11		GO:0048585	0.904001	0
37	8	GO Biological Process		Positive regulation of mitochondrial outer membrane permeabilization involved in apoptotic signaling pathway	9.12e-10	TP53|BAX|BID|CASP8|BAK1|BAD|MAPK8|BCL2	124	492|318|534|426|522|513|408|321	1.36e-11		GO:1901030	0.904001	0
538	18	GO Biological Process		Response to inorganic substance	9.26e-10	CDKN1B|NPC1|APP|EIF2AK3|CASP3|HDAC6|SNCA|PRKAA1|ATG7|CASP8|BNIP3|PTEN|BAK1|MAP1LC3A|BAD|MAPK8|BCL2|AKT1	124	345|489|465|423|552|477|483|333|471|426|351|381|522|453|513|408|321|540	1.4e-11		GO:0010035	0.903339	0
705	20	GO Biological Process		Positive regulation of transferase activity	1.02e-09	TGFB1|CDKN1B|IFNG|MAPK14|APP|IGF1|HSP90AA1|SNCA|PRKAA1|PIK3R4|PIK3CG|MTOR|PTEN|BAD|INS|CXCR4|TNF|IRGM|AMBRA1|AKT1	124	531|345|528|402|465|450|486|483|333|393|435|342|381|513|420|510|348|501|357|540	1.55e-11		GO:0051347	0.89914	0
624	19	GO Biological Process		Positive regulation of kinase activity	1.1e-09	TGFB1|CDKN1B|IFNG|MAPK14|APP|IGF1|HSP90AA1|SNCA|PRKAA1|PIK3R4|PIK3CG|MTOR|BAD|INS|CXCR4|TNF|IRGM|AMBRA1|AKT1	124	531|345|528|402|465|450|486|483|333|393|435|342|513|420|510|348|501|357|540	1.68e-11		GO:0033674	0.895861	0
129	11	GO Biological Process		Positive regulation of protein localization to membrane	1.1e-09	IFNG|TP53|BID|CASP8|SQSTM1|BAD|MAPK8|BCL2|TNF|AKT1|CLN3	124	528|492|534|426|405|513|408|321|348|540|480	1.68e-11		GO:1905477	0.895861	0
2473	35	GO Biological Process		Macromolecule localization	1.57e-09	GABARAPL2|TGFB1|RPS6KB1|PIK3C3|WIPI1|RB1|NPC1|TP53|ATG10|ATG3|BAX|RAB24|GABARAP|ATG4D|BID|ATG4C|ULK1|ATG16L2|HGS|LAMP1|HDAC6|HSP90AA1|ATG7|PIK3R4|ATG4A|SQSTM1|ATG16L1|BAD|ATG4B|ATG9A|TNF|ESR1|HSPA8|AKT1|CLN3	124	525|531|414|468|354|363|489|492|339|507|318|390|441|312|534|519|384|369|306|498|477|486|471|393|360|405|495|513|330|327|348|537|432|540|480	2.43e-11		GO:0033036	0.88041	0
1805	30	GO Biological Process		Vesicle-mediated transport	1.67e-09	GABARAPL2|TGFB1|NFKB1|MAPK14|CTSD|PIK3C3|WIPI1|NPC1|APP|BCL2L1|IGF1|RAB24|GAA|HGS|LAMP1|HSP90AA1|SNCA|CTSB|ATG7|HTT|UVRAG|PIK3R4|PIK3CG|BECN1|TGM2|CTSS|SQSTM1|INS|HSPA8|CLN3	124	525|531|372|402|474|468|354|489|465|324|450|390|417|306|498|486|483|462|471|378|516|393|435|429|309|366|405|420|432|480	2.59e-11		GO:0016192	0.877728	0
97	10	GO Biological Process		Modulation of process of other organism involved in symbiotic interaction	1.67e-09	BCL2L1|ULK1|ATG7|CASP8|ATG5|HDAC1|BAD|ULK2|IRGM|HSPA8	124	324|384|471|426|387|411|513|543|501|432	2.61e-11		GO:0051817	0.877728	0
22	7	GO Biological Process		Release of cytochrome c from mitochondria	1.71e-09	TP53|BAX|BCL2L1|BID|BAK1|BAD|BCL2	124	492|318|324|534|522|513|321	2.68e-11		GO:0001836	0.8767	0
98	10	GO Biological Process		Positive regulation of neuron death	1.81e-09	IFNG|TP53|APP|BAX|CASP3|SNCA|CASP8|MTOR|BAD|TNF	124	528|492|465|318|552|483|426|342|513|348	2.87e-11		GO:1901216	0.874232	0
137	11	GO Biological Process		Mitochondrial membrane organization	1.94e-09	TP53|BAX|BCL2L1|BID|HSP90AA1|CASP8|BNIP3|BAK1|BAD|MAPK8|BCL2	124	492|318|324|534|486|426|351|522|513|408|321	3.09e-11		GO:0007006	0.87122	0
1019	23	GO Biological Process		Positive regulation of protein phosphorylation	1.98e-09	TGFB1|CDKN1B|IFNG|MAPK14|TP53|APP|IGF1|HDAC6|HSP90AA1|SNCA|PRKAA1|FAS|PIK3CG|MTOR|PTEN|SQSTM1|INS|BCL2|CXCR4|TNF|EIF4G1|IRGM|AKT1	124	531|345|528|402|492|465|450|477|486|483|333|399|435|342|381|405|420|321|510|348|315|501|540	3.16e-11		GO:0001934	0.870333	0
352	15	GO Biological Process		Positive regulation of protein transport	2.12e-09	TGFB1|IFNG|MAPK14|TP53|APP|IGF1|BID|PRKAA1|CASP8|BAD|MAPK8|INS|BCL2|TNF|CLN3	124	531|528|402|492|465|450|534|333|426|513|408|420|321|348|480	3.4e-11		GO:0051222	0.867366	0
2375	34	GO Biological Process		Establishment of localization in cell	2.49e-09	TGFB1|NFKB1|MAPK14|CTSD|PIK3C3|WIPI1|NPC1|TP53|ATG3|APP|BAX|IGF1|RAB24|GAA|GABARAP|BID|HGS|LAMP1|HDAC6|HSP90AA1|SNCA|CTSB|ATG7|HTT|PIK3R4|PIK3CG|BECN1|CTSS|SQSTM1|BAD|INS|HSPA8|AKT1|CLN3	124	531|372|402|474|468|354|489|492|507|465|318|450|390|417|441|534|306|498|477|486|483|462|471|378|393|435|429|366|405|513|420|432|540|480	4.01e-11		GO:0051649	0.86038	0
106	10	GO Biological Process		Negative regulation of extrinsic apoptotic signaling pathway	3.63e-09	TNFSF10|FADD|BCL2L1|IGF1|HTT|FAS|CASP8|BCL2|TNF|AKT1	124	438|549|324|450|378|399|426|321|348|540	5.87e-11		GO:2001237	0.844009	0
367	15	GO Biological Process		Response to metal ion	3.67e-09	CDKN1B|NPC1|APP|EIF2AK3|CASP3|SNCA|PRKAA1|CASP8|BNIP3|PTEN|MAP1LC3A|BAD|MAPK8|BCL2|AKT1	124	345|489|465|423|552|483|333|426|351|381|453|513|408|321|540	5.97e-11		GO:0010038	0.843533	0
676	19	GO Biological Process		Regulation of mitotic cell cycle	3.88e-09	TGFB1|RPS6KB1|CDKN1B|RB1|TP53|APP|BAX|BCL2L1|IGF1|BID|HSP90AA1|BECN1|PTEN|INS|BCL2|TNF|EIF4G1|CDKN2A|AKT1	124	531|414|345|363|492|465|318|324|450|534|486|429|381|420|321|348|315|546|540	6.38e-11		GO:0007346	0.841117	0
249	13	GO Biological Process		Positive regulation of protein-containing complex assembly	4.37e-09	TGFB1|CDKN1B|IFNG|TP53|BAX|BID|HSP90AA1|SNCA|MTOR|BAK1|TNF|ESR1|EIF4G1	124	531|345|528|492|318|534|486|483|342|522|348|537|315	7.22e-11		GO:0031334	0.835952	0
75	9	GO Biological Process		Regulation of mitochondrial membrane potential	4.69e-09	BAX|BCL2L1|BID|BNIP3|BAK1|BAD|BCL2|CDKN2A|AKT1	124	318|324|534|351|522|513|321|546|540	7.81e-11		GO:0051881	0.832883	0
1284	25	GO Biological Process		Regulation of hydrolase activity	4.71e-09	GABARAPL2|IFNG|MAPK14|CTSD|TNFSF10|TP53|APP|BAX|FADD|EIF2AK3|BID|SNCA|HTT|FAS|CASP8|MTOR|HDAC1|BAK1|BAD|MAPK8|DAPK1|TNF|ESR1|CDKN2A|AKT1	124	525|528|402|474|438|492|465|318|549|423|534|483|378|399|426|342|411|522|513|408|447|348|537|546|540	7.89e-11		GO:0051336	0.832698	0
1642	28	GO Biological Process		Regulation of cell population proliferation	5.08e-09	TGFB1|CDKN1B|IFNG|MAPK14|RB1|TP53|APP|BAX|FADD|BCL2L1|IGF1|CASP3|BID|HGS|PRKAA1|MTOR|TGM2|PTEN|HDAC1|BAK1|BAD|INS|BCL2|TNF|ESR1|CDKN2A|AMBRA1|AKT1	124	531|345|528|402|363|492|465|318|549|324|450|552|534|306|333|342|309|381|411|522|513|420|321|348|537|546|357|540	8.54e-11		GO:0042127	0.829414	0
3063	38	GO Biological Process		Cellular protein modification process	6.3e-09	TGFB1|RPS6KB1|NFKB1|MAPK14|PIK3C3|WIPI1|NPC1|TP53|ATG10|ATG3|APP|IGF1|EIF2AK3|ULK1|HGS|HDAC6|PRKAA1|ATG7|PIK3R4|PIK3CG|MTOR|BECN1|TGM2|ATG5|PTEN|HDAC1|SQSTM1|ULK2|MAPK8|BCL2|ATG4B|DAPK1|TNF|ESR1|CDKN2A|ATG12|IRGM|AKT1	124	531|414|372|402|468|354|489|492|339|507|465|450|423|384|306|477|333|471|393|435|342|429|309|387|381|411|405|543|408|321|330|447|348|537|546|444|501|540	1.06e-10		GO:0006464	0.820066	0
2325	33	GO Biological Process		Cell surface receptor signaling pathway	6.64e-09	TGFB1|NFKB1|CDKN1B|IFNG|MAPK14|TNFSF10|TP53|APP|BAX|FADD|BCL2L1|IGF1|GABARAP|EIF2AK3|CASP3|BID|HSP90AA1|PRKAA1|FAS|CASP8|PTEN|BAK1|SQSTM1|BAD|MAPK8|INS|BCL2|DAPK1|CXCR4|TNF|HSPA8|AKT1|CLN3	124	531|372|345|528|402|438|492|465|318|549|324|450|441|423|552|534|486|333|399|426|381|522|405|513|408|420|321|447|510|348|432|540|480	1.13e-10		GO:0007166	0.817783	0
28	7	GO Biological Process		Positive regulation of release of cytochrome c from mitochondria	6.64e-09	TNFSF10|TP53|BAX|BID|BNIP3|BAK1|BAD	124	438|492|318|534|351|522|513	1.13e-10		GO:0090200	0.817783	0
6852	58	GO Biological Process		Nitrogen compound metabolic process	6.94e-09	TGFB1|RPS6KB1|NFKB1|MAPK14|CTSD|PIK3C3|WIPI1|NPC1|TP53|ATG10|ATG3|APP|BAX|FADD|IGF1|EIF2AK3|CASP3|ATG4D|ATG4C|ULK1|HGS|HDAC6|HSP90AA1|SNCA|CTSB|PRKAA1|ATG7|UVRAG|PIK3R4|CASP8|PIK3CG|MTOR|BECN1|TGM2|BNIP3|CTSS|ATG5|PTEN|ATG4A|HDAC1|BAK1|SQSTM1|BAD|ULK2|MAPK8|INS|BCL2|ATG4B|DAPK1|TNF|ESR1|EIF4G1|CDKN2A|ATG12|IRGM|HSPA8|AKT1|CLN3	124	531|414|372|402|474|468|354|489|492|339|507|465|318|549|450|423|552|312|519|384|306|477|486|483|462|333|471|516|393|426|435|342|429|309|351|366|387|381|360|411|522|405|513|543|408|420|321|330|447|348|537|315|546|444|501|432|540|480	1.19e-10		GO:0006807	0.815864	0
79	9	GO Biological Process		Cellular response to mechanical stimulus	6.94e-09	NFKB1|FADD|FAS|CASP8|BNIP3|BAK1|BAD|MAPK8|AKT1	124	372|549|399|426|351|522|513|408|540	1.2e-10		GO:0071260	0.815864	0
13	6	GO Biological Process		Autophagy of nucleus	7.07e-09	WIPI1|ATG3|ATG7|ATG5|ATG9A|ATG12	124	354|507|471|387|327|444	1.23e-10		GO:0044804	0.815058	0
617	18	GO Biological Process		Regulation of protein transport	7.07e-09	TGFB1|IFNG|MAPK14|PIK3C3|TP53|APP|IGF1|BID|PRKAA1|CASP8|BAD|MAPK8|INS|BCL2|TNF|CDKN2A|HSPA8|CLN3	124	531|528|402|468|492|465|450|534|333|426|513|408|420|321|348|546|432|480	1.23e-10		GO:0051223	0.815058	0
796	20	GO Biological Process		Membrane organization	7.26e-09	NPC1|TP53|BAX|BCL2L1|BID|HGS|HSP90AA1|SNCA|UVRAG|CASP8|BNIP3|PTEN|BAK1|BAD|MAPK8|BCL2|CXCR4|HSPA8|AKT1|CLN3	124	489|492|318|324|534|306|486|483|516|426|351|381|522|513|408|321|510|432|540|480	1.28e-10		GO:0061024	0.813906	0
80	9	GO Biological Process		Positive regulation of carbohydrate metabolic process	7.5e-09	NFKB1|IFNG|APP|IGF1|SNCA|PRKAA1|BAD|INS|AKT1	124	372|528|465|450|483|333|513|420|540	1.33e-10		GO:0045913	0.812494	0
82	9	GO Biological Process		Negative regulation of autophagy	9.15e-09	NPC1|TP53|BCL2L1|SNCA|ATG7|MTOR|BCL2|EIF4G1|AKT1	124	489|492|324|483|471|342|321|315|540	1.62e-10		GO:0010507	0.803858	0
1447	26	GO Biological Process		Response to endogenous stimulus	9.32e-09	TGFB1|RPS6KB1|NFKB1|CDKN1B|TNFSF10|RB1|NPC1|TP53|APP|BCL2L1|IGF1|CASP3|SNCA|CTSB|PRKAA1|ATG7|PIK3CG|MTOR|CTSS|PTEN|BAD|INS|BCL2|TNF|ESR1|AKT1	124	531|414|372|345|438|363|489|492|465|324|450|552|483|462|333|471|435|342|366|381|513|420|321|348|537|540	1.66e-10		GO:0009719	0.803058	0
212	12	GO Biological Process		Response to mechanical stimulus	9.52e-09	NFKB1|MAPK14|FADD|HTT|FAS|CASP8|BNIP3|BAK1|BAD|MAPK8|CXCR4|AKT1	124	372|402|549|378|399|426|351|522|513|408|510|540	1.7e-10		GO:0009612	0.802136	0
30	7	GO Biological Process		Autophagosome maturation	9.58e-09	GABARAPL2|GABARAPL1|MAP1LC3B|GABARAP|UVRAG|MAP1LC3A|CLN3	124	525|336|396|441|516|453|480	1.72e-10		GO:0097352	0.801863	0
164	11	GO Biological Process		Regulation of intrinsic apoptotic signaling pathway	1.05e-08	TP53|BAX|BCL2L1|EIF2AK3|BID|BECN1|HDAC1|BAD|INS|BCL2|AKT1	124	492|318|324|423|534|429|411|513|420|321|540	1.89e-10		GO:2001242	0.797881	0
216	12	GO Biological Process		Regulation of carbohydrate metabolic process	1.15e-08	TGFB1|NFKB1|IFNG|TP53|APP|IGF1|SNCA|PRKAA1|MTOR|BAD|INS|AKT1	124	531|372|528|492|465|450|483|333|342|513|420|540	2.09e-10		GO:0006109	0.79393	0
560	17	GO Biological Process		Regulation of transmembrane transport	1.32e-08	IFNG|MAPK14|APP|BAX|IGF1|SNCA|HTT|PIK3CG|MTOR|CTSS|ATG5|PTEN|INS|BCL2|DAPK1|TNF|AKT1	124	528|402|465|318|450|483|378|435|342|366|387|381|420|321|447|348|540	2.4e-10		GO:0034762	0.787943	0
4913	48	GO Biological Process		Regulation of molecular function	1.52e-08	GABARAPL2|TGFB1|NFKB1|CDKN1B|IFNG|MAPK14|CTSD|TNFSF10|RB1|TP53|APP|BAX|FADD|IGF1|EIF2AK3|CASP3|BID|HGS|HDAC6|HSP90AA1|SNCA|CTSB|PRKAA1|HTT|FAS|UVRAG|PIK3R4|CASP8|PIK3CG|MTOR|CTSS|PTEN|HDAC1|BAK1|BAD|MAPK8|INS|BCL2|DAPK1|CXCR4|TNF|ESR1|EIF4G1|CDKN2A|IRGM|AMBRA1|AKT1|CLN3	124	525|531|372|345|528|402|474|438|363|492|465|318|549|450|423|552|534|306|477|486|483|462|333|378|399|516|393|426|435|342|366|381|411|522|513|408|420|321|447|510|348|537|315|546|501|357|540|480	2.8e-10		GO:0065009	0.781816	0
57	8	GO Biological Process		Regulation of monooxygenase activity	1.62e-08	NFKB1|IFNG|HSP90AA1|SNCA|INS|TNF|ESR1|AKT1	124	372|528|486|483|420|348|537|540	2.98e-10		GO:0032768	0.779048	0
1256	24	GO Biological Process		Response to other organism	1.65e-08	TGFB1|NFKB1|IFNG|MAPK14|TP53|APP|FADD|BCL2L1|CASP3|SNCA|ATG7|CASP8|PIK3CG|BECN1|BNIP3|ATG5|BAK1|MAPK8|BCL2|DAPK1|CXCR4|TNF|IRGM|AKT1	124	531|372|528|402|492|465|549|324|552|483|471|426|435|429|351|387|522|408|321|447|510|348|501|540	3.05e-10		GO:0051707	0.778252	0
415	15	GO Biological Process		Regulation of protein catabolic process	1.67e-08	GABARAPL2|CDKN1B|IFNG|RB1|APP|HGS|HSP90AA1|SNCA|ATG7|PTEN|INS|ATG4B|TNF|CDKN2A|AKT1	124	525|345|528|363|465|306|486|483|471|381|420|330|348|546|540	3.1e-10		GO:0042176	0.777728	0
15024	83	GO Biological Process		Cellular process	1.69e-08	GABARAPL2|TGFB1|RPS6KB1|NFKB1|CDKN1B|IFNG|MAPK14|CTSD|TNFSF10|DRAM1|PIK3C3|WIPI1|GABARAPL1|RB1|MAP1LC3B|NPC1|TP53|ATG10|ATG3|APP|DRAM2|BAX|TMEM74|FADD|BCL2L1|IGF1|RAB24|GAA|GABARAP|EIF2AK3|CASP3|ATG4D|BID|ATG4C|ULK1|ATG16L2|HGS|LAMP1|HDAC6|HSP90AA1|SNCA|CTSB|PRKAA1|ATG7|HTT|FAS|UVRAG|PIK3R4|CASP8|PIK3CG|MTOR|BECN1|TGM2|BNIP3|CTSS|ATG5|PTEN|ATG4A|HDAC1|BAK1|MAP1LC3A|SQSTM1|ATG16L1|BAD|RGS19|ULK2|M…	124	525|531|414|372|345|528|402|474|438|456|468|354|336|363|396|489|492|339|507|465|459|318|375|549|324|450|390|417|441|423|552|312|534|519|384|369|306|498|477|486|483|462|333|471|378|399|516|393|426|435|342|429|309|351|366|387|381|360|411|522|453|405|495|513|504|543|408|420|321|330|447|327|510|348|537|315|546|444|501|357|432|540|480	3.18e-10		GO:0009987	0.777211	0
760	19	GO Biological Process		Regulation of cell cycle process	2.32e-08	CDKN1B|PIK3C3|RB1|TP53|APP|BAX|BCL2L1|IGF1|BID|HSP90AA1|UVRAG|PIK3R4|BECN1|PTEN|INS|BCL2|EIF4G1|CDKN2A|AKT1	124	345|468|363|492|465|318|324|450|534|486|516|393|429|381|420|321|315|546|540	4.38e-10		GO:0010564	0.763451	0
293	13	GO Biological Process		Regulation of protein stability	2.59e-08	TP53|IGF1|CASP3|LAMP1|HDAC6|HSP90AA1|SNCA|HTT|PTEN|BCL2|CDKN2A|IRGM|HSPA8	124	492|450|552|498|477|486|483|378|381|321|546|501|432	4.9e-10		GO:0031647	0.75867	0
676	18	GO Biological Process		Regulation of growth	2.7e-08	TGFB1|CDKN1B|IFNG|MAPK14|RB1|TP53|APP|BCL2L1|IGF1|MTOR|PTEN|ULK2|INS|BCL2|CXCR4|EIF4G1|CDKN2A|AKT1	124	531|345|528|402|363|492|465|324|450|342|381|543|420|321|510|315|546|540	5.13e-10		GO:0040008	0.756864	0
95	9	GO Biological Process		Regulation of reactive oxygen species biosynthetic process	2.86e-08	IFNG|APP|HSP90AA1|SNCA|MTOR|INS|TNF|ESR1|AKT1	124	528|465|486|483|342|420|348|537|540	5.45e-10		GO:1903426	0.754363	0
969	21	GO Biological Process		Immune effector process	2.96e-08	NFKB1|IFNG|MAPK14|CTSD|TP53|APP|FADD|BCL2L1|RAB24|GAA|LAMP1|HSP90AA1|CTSB|ATG7|PIK3CG|MTOR|BECN1|BNIP3|CTSS|BCL2|HSPA8	124	372|528|402|474|492|465|549|324|390|417|498|486|462|471|435|342|429|351|366|321|432	5.66e-10		GO:0002252	0.752871	0
7332	59	GO Biological Process		Primary metabolic process	3.07e-08	TGFB1|RPS6KB1|NFKB1|MAPK14|CTSD|PIK3C3|WIPI1|NPC1|TP53|ATG10|ATG3|APP|BAX|FADD|IGF1|GAA|EIF2AK3|CASP3|ATG4D|ATG4C|ULK1|HGS|HDAC6|HSP90AA1|SNCA|CTSB|PRKAA1|ATG7|UVRAG|PIK3R4|CASP8|PIK3CG|MTOR|BECN1|TGM2|BNIP3|CTSS|ATG5|PTEN|ATG4A|HDAC1|BAK1|SQSTM1|BAD|ULK2|MAPK8|INS|BCL2|ATG4B|DAPK1|TNF|ESR1|EIF4G1|CDKN2A|ATG12|IRGM|HSPA8|AKT1|CLN3	124	531|414|372|402|474|468|354|489|492|339|507|465|318|549|450|417|423|552|312|519|384|306|477|486|483|462|333|471|516|393|426|435|342|429|309|351|366|387|381|360|411|522|405|513|543|408|420|321|330|447|348|537|315|546|444|501|432|540|480	5.9e-10		GO:0044238	0.751286	0
6032	53	GO Biological Process		Regulation of primary metabolic process	3.39e-08	GABARAPL2|TGFB1|RPS6KB1|NFKB1|CDKN1B|IFNG|MAPK14|CTSD|TNFSF10|RB1|TP53|ATG10|APP|BAX|FADD|IGF1|EIF2AK3|CASP3|BID|HGS|HDAC6|HSP90AA1|SNCA|PRKAA1|ATG7|HTT|FAS|UVRAG|PIK3R4|CASP8|PIK3CG|MTOR|ATG5|PTEN|HDAC1|BAK1|SQSTM1|BAD|MAPK8|INS|BCL2|ATG4B|DAPK1|CXCR4|TNF|ESR1|EIF4G1|CDKN2A|IRGM|AMBRA1|HSPA8|AKT1|CLN3	124	525|531|414|372|345|528|402|474|438|363|492|339|465|318|549|450|423|552|534|306|477|486|483|333|471|378|399|516|393|426|435|342|387|381|411|522|405|513|408|420|321|330|447|510|348|537|315|546|501|357|432|540|480	6.54e-10		GO:0080090	0.74698	0
602	17	GO Biological Process		Negative regulation of protein modification process	3.63e-08	TGFB1|CDKN1B|IFNG|RB1|BAX|CASP3|SNCA|PRKAA1|MTOR|ATG5|PTEN|BAK1|SQSTM1|TNF|EIF4G1|CDKN2A|AKT1	124	531|345|528|363|318|552|483|333|342|387|381|522|405|348|315|546|540	7.03e-10		GO:0031400	0.744009	0
1564	26	GO Biological Process		Establishment of protein localization	4.42e-08	GABARAPL2|TGFB1|NPC1|TP53|ATG10|ATG3|BAX|RAB24|GABARAP|ATG4D|BID|ATG4C|ATG16L2|HGS|LAMP1|HDAC6|HSP90AA1|ATG7|PIK3R4|ATG4A|ATG16L1|BAD|ATG4B|ATG9A|HSPA8|AKT1	124	525|531|489|492|339|507|318|390|441|312|534|519|369|306|498|477|486|471|393|360|495|513|330|327|432|540	8.67e-10		GO:0045184	0.735458	0
1101	22	GO Biological Process		Response to cytokine	4.55e-08	TGFB1|NFKB1|IFNG|MAPK14|TP53|APP|BCL2L1|CASP3|HSP90AA1|SNCA|FAS|CASP8|SQSTM1|BAD|MAPK8|BCL2|DAPK1|CXCR4|TNF|IRGM|HSPA8|AKT1	124	531|372|528|402|492|465|324|552|486|483|399|426|405|513|408|321|447|510|348|501|432|540	8.95e-10		GO:0034097	0.734199	0
7	5	GO Biological Process		Positive regulation by symbiont of host autophagy	4.66e-08	ULK1|ATG7|ATG5|ULK2|IRGM	124	384|471|387|543|501	9.21e-10		GO:0075044	0.733161	0
542	16	GO Biological Process		Positive regulation of cellular component biogenesis	6.46e-08	TGFB1|CDKN1B|IFNG|TP53|BAX|BID|ULK1|HGS|HSP90AA1|SNCA|HTT|MTOR|BAK1|TNF|ESR1|EIF4G1	124	531|345|528|492|318|534|384|306|486|483|378|342|522|348|537|315	1.29e-09		GO:0044089	0.718977	0
42	7	GO Biological Process		Cellular response to glucose starvation	6.9e-08	PIK3C3|TP53|EIF2AK3|PRKAA1|PIK3R4|BECN1|BCL2	124	468|492|423|333|393|429|321	1.38e-09		GO:0042149	0.716115	0
393	14	GO Biological Process		Response to oxidative stress	7.7e-08	TP53|APP|CASP3|HDAC6|SNCA|PRKAA1|BNIP3|BAK1|MAP1LC3A|BAD|MAPK8|BCL2|DAPK1|AKT1	124	492|465|552|477|483|333|351|522|453|513|408|321|447|540	1.55e-09		GO:0006979	0.711351	0
550	16	GO Biological Process		Positive regulation of protein kinase activity	7.84e-08	TGFB1|CDKN1B|IFNG|MAPK14|APP|IGF1|HSP90AA1|SNCA|PRKAA1|PIK3CG|MTOR|INS|CXCR4|TNF|IRGM|AKT1	124	531|345|528|402|465|450|486|483|333|435|342|420|510|348|501|540	1.58e-09		GO:0045860	0.710568	0
152	10	GO Biological Process		Positive regulation of lipid metabolic process	7.87e-08	TGFB1|IFNG|APP|PRKAA1|PIK3R4|MTOR|INS|TNF|AMBRA1|AKT1	124	531|528|465|333|393|342|420|348|357|540	1.59e-09		GO:0045834	0.710403	0
1256	23	GO Biological Process		Proteolysis	8.72e-08	TGFB1|NFKB1|CTSD|PIK3C3|TP53|FADD|CASP3|ATG4D|ATG4C|HGS|HDAC6|CTSB|CASP8|BECN1|CTSS|PTEN|ATG4A|BAK1|SQSTM1|BAD|ATG4B|ESR1|CLN3	124	531|372|474|468|492|549|552|312|519|306|477|462|426|429|366|381|360|522|405|513|330|537|480	1.77e-09		GO:0006508	0.705948	0
44	7	GO Biological Process		Positive regulation of nitric oxide biosynthetic process	9.06e-08	IFNG|APP|HSP90AA1|MTOR|TNF|ESR1|AKT1	124	528|465|486|342|348|537|540	1.85e-09		GO:0045429	0.704287	0
111	9	GO Biological Process		Regulation of oxidoreductase activity	9.59e-08	NFKB1|IFNG|HDAC6|HSP90AA1|SNCA|INS|TNF|ESR1|AKT1	124	372|528|477|486|483|420|348|537|540	1.96e-09		GO:0051341	0.701818	0
156	10	GO Biological Process		Regulation of g1/s transition of mitotic cell cycle	9.82e-08	CDKN1B|RB1|TP53|BAX|BID|PTEN|BCL2|EIF4G1|CDKN2A|AKT1	124	345|363|492|318|534|381|321|315|546|540	2.02e-09		GO:2000045	0.700789	0
1389	24	GO Biological Process		Positive regulation of developmental process	1.07e-07	TGFB1|NFKB1|IFNG|MAPK14|RB1|TP53|APP|BAX|FADD|IGF1|PRKAA1|CASP8|MTOR|BNIP3|PTEN|HDAC1|BAD|INS|BCL2|CXCR4|TNF|EIF4G1|CDKN2A|AKT1	124	531|372|528|402|363|492|465|318|549|450|333|426|342|351|381|411|513|420|321|510|348|315|546|540	2.22e-09		GO:0051094	0.697062	0
76	8	GO Biological Process		Regulation of establishment of protein localization to mitochondrion	1.16e-07	TP53|BID|PRKAA1|CASP8|BAD|MAPK8|BCL2|CDKN2A	124	492|534|333|426|513|408|321|546	2.41e-09		GO:1903747	0.693554	0
849	19	GO Biological Process		Response to hormone	1.26e-07	TGFB1|RPS6KB1|NFKB1|CDKN1B|TNFSF10|RB1|NPC1|CASP3|CTSB|PRKAA1|MTOR|CTSS|PTEN|BAD|INS|BCL2|TNF|ESR1|AKT1	124	531|414|372|345|438|363|489|552|462|333|342|366|381|513|420|321|348|537|540	2.63e-09		GO:0009725	0.689963	0
952	20	GO Biological Process		Protein phosphorylation	1.28e-07	TGFB1|RPS6KB1|NFKB1|MAPK14|PIK3C3|APP|IGF1|EIF2AK3|ULK1|PRKAA1|PIK3R4|PIK3CG|MTOR|SQSTM1|ULK2|MAPK8|BCL2|DAPK1|TNF|AKT1	124	531|414|372|402|468|465|450|423|384|333|393|435|342|405|543|408|321|447|348|540	2.67e-09		GO:0006468	0.689279	0
161	10	GO Biological Process		Regulation of generation of precursor metabolites and energy	1.28e-07	IFNG|TP53|APP|IGF1|SNCA|PRKAA1|MTOR|BNIP3|INS|AKT1	124	528|492|465|450|483|333|342|351|420|540	2.69e-09		GO:0043467	0.689279	0
5836	51	GO Biological Process		Regulation of nitrogen compound metabolic process	1.29e-07	GABARAPL2|TGFB1|RPS6KB1|NFKB1|CDKN1B|IFNG|MAPK14|CTSD|TNFSF10|RB1|TP53|ATG10|APP|BAX|FADD|IGF1|EIF2AK3|CASP3|BID|HGS|HDAC6|HSP90AA1|SNCA|PRKAA1|ATG7|HTT|FAS|UVRAG|CASP8|PIK3CG|MTOR|ATG5|PTEN|HDAC1|BAK1|SQSTM1|BAD|MAPK8|INS|BCL2|ATG4B|DAPK1|CXCR4|TNF|ESR1|EIF4G1|CDKN2A|IRGM|HSPA8|AKT1|CLN3	124	525|531|414|372|345|528|402|474|438|363|492|339|465|318|549|450|423|552|534|306|477|486|483|333|471|378|399|516|426|435|342|387|381|411|522|405|513|408|420|321|330|447|510|348|537|315|546|501|432|540|480	2.72e-09		GO:0051171	0.688941	0
1181	22	GO Biological Process		Cellular response to endogenous stimulus	1.52e-07	TGFB1|RPS6KB1|NFKB1|RB1|NPC1|TP53|APP|BCL2L1|IGF1|CASP3|SNCA|CTSB|PRKAA1|ATG7|PIK3CG|MTOR|CTSS|PTEN|INS|TNF|ESR1|AKT1	124	531|414|372|363|489|492|465|324|450|552|483|462|333|471|435|342|366|381|420|348|537|540	3.21e-09		GO:0071495	0.681816	0
348	13	GO Biological Process		Positive regulation of protein serine/threonine kinase activity	1.71e-07	TGFB1|CDKN1B|IFNG|MAPK14|APP|IGF1|SNCA|PRKAA1|PIK3CG|CXCR4|TNF|IRGM|AKT1	124	531|345|528|402|465|450|483|333|435|510|348|501|540	3.64e-09		GO:0071902	0.6767	0
585	16	GO Biological Process		Myeloid leukocyte activation	1.75e-07	NFKB1|IFNG|MAPK14|CTSD|APP|RAB24|GAA|LAMP1|HSP90AA1|SNCA|CTSB|ATG7|PIK3CG|CTSS|TNF|HSPA8	124	372|528|402|474|465|390|417|498|486|483|462|471|435|366|348|432	3.73e-09		GO:0002274	0.675696	0
121	9	GO Biological Process		Lipoprotein metabolic process	1.87e-07	CTSD|PIK3C3|WIPI1|ATG10|APP|ATG7|ATG5|ATG12|IRGM	124	474|468|354|339|465|471|387|444|501	3.99e-09		GO:0042157	0.672816	0
590	16	GO Biological Process		Cellular response to organonitrogen compound	1.95e-07	RPS6KB1|NFKB1|TP53|APP|BCL2L1|IGF1|CASP3|SNCA|PRKAA1|ATG7|PIK3CG|MTOR|PTEN|INS|TNF|AKT1	124	414|372|492|465|324|450|552|483|333|471|435|342|381|420|348|540	4.19e-09		GO:0071417	0.670997	0
225	11	GO Biological Process		Mitochondrial transport	2.08e-07	TP53|BAX|BCL2L1|BID|HSP90AA1|CASP8|BNIP3|BAK1|BAD|MAPK8|BCL2	124	492|318|324|534|486|426|351|522|513|408|321	4.49e-09		GO:0006839	0.668194	0
27	6	GO Biological Process		Positive regulation of protein insertion into mitochondrial membrane involved in apoptotic signaling pathway	2.21e-07	TP53|BID|CASP8|BAD|MAPK8|BCL2	124	492|534|426|513|408|321	4.78e-09		GO:1900740	0.665561	0
53	7	GO Biological Process		Lymphocyte homeostasis	2.73e-07	BAX|FADD|CASP3|FAS|BAK1|BCL2|AKT1	124	318|549|552|399|522|321|540	5.98e-09		GO:0002260	0.656384	0
1588	25	GO Biological Process		Immune response	2.76e-07	NFKB1|IFNG|MAPK14|CTSD|TNFSF10|TP53|APP|FADD|RAB24|GAA|LAMP1|HSP90AA1|SNCA|CTSB|ATG7|FAS|PIK3CG|MTOR|CTSS|BCL2|DAPK1|CXCR4|TNF|IRGM|HSPA8	124	372|528|402|474|438|492|465|549|390|417|498|486|483|462|471|399|435|342|366|321|447|510|348|501|432	6.06e-09		GO:0006955	0.655909	0
2429	31	GO Biological Process		Negative regulation of nitrogen compound metabolic process	3.21e-07	GABARAPL2|TGFB1|NFKB1|CDKN1B|IFNG|MAPK14|RB1|TP53|APP|BAX|IGF1|EIF2AK3|CASP3|HDAC6|SNCA|PRKAA1|MTOR|ATG5|PTEN|HDAC1|BAK1|SQSTM1|INS|DAPK1|TNF|ESR1|EIF4G1|CDKN2A|HSPA8|AKT1|CLN3	124	525|531|372|345|528|402|363|492|465|318|450|423|552|477|483|333|342|387|381|411|522|405|420|447|348|537|315|546|432|540|480	7.09e-09		GO:0051172	0.649349	0
449	14	GO Biological Process		Regulation of small molecule metabolic process	3.62e-07	TGFB1|NFKB1|IFNG|TP53|APP|IGF1|SNCA|PRKAA1|MTOR|BAD|INS|TNF|AKT1|CLN3	124	531|372|528|492|465|450|483|333|342|513|420|348|540|480	8.02e-09		GO:0062012	0.644129	0
1486	24	GO Biological Process		Protein transport	3.69e-07	GABARAPL2|TGFB1|TP53|ATG10|ATG3|BAX|RAB24|GABARAP|ATG4D|BID|ATG4C|ATG16L2|HGS|HDAC6|HSP90AA1|ATG7|PIK3R4|ATG4A|ATG16L1|BAD|ATG4B|ATG9A|HSPA8|AKT1	124	525|531|492|339|507|318|390|441|312|534|519|369|306|477|486|471|393|360|495|513|330|327|432|540	8.21e-09		GO:0015031	0.643297	0
184	10	GO Biological Process		Positive regulation of intracellular protein transport	4.05e-07	TGFB1|IFNG|MAPK14|TP53|BID|PRKAA1|CASP8|BAD|MAPK8|BCL2	124	531|528|402|492|534|333|426|513|408|321	9.08e-09		GO:0090316	0.639254	0
379	13	GO Biological Process		Response to oxygen levels	4.33e-07	CDKN1B|TP53|CASP3|PRKAA1|ATG7|FAS|MTOR|BNIP3|PTEN|BAD|BCL2|CXCR4|AKT1	124	345|492|552|333|471|399|342|351|381|513|321|510|540	9.73e-09		GO:0070482	0.636351	0
630	16	GO Biological Process		Cell activation involved in immune response	4.58e-07	NFKB1|IFNG|MAPK14|CTSD|TP53|APP|RAB24|GAA|LAMP1|HSP90AA1|CTSB|ATG7|PIK3CG|MTOR|CTSS|HSPA8	124	372|528|402|474|492|465|390|417|498|486|462|471|435|342|366|432	1.03e-08		GO:0002263	0.633913	0
1514	24	GO Biological Process		Regulation of immune system process	5.19e-07	TGFB1|NFKB1|IFNG|MAPK14|RB1|APP|BAX|FADD|IGF1|CASP3|LAMP1|HSP90AA1|CASP8|MTOR|ATG5|HDAC1|BAD|MAPK8|INS|BCL2|TNF|CDKN2A|IRGM|AKT1	124	531|372|528|402|363|465|318|549|450|552|498|486|426|342|387|411|513|408|420|321|348|546|501|540	1.17e-08		GO:0002682	0.628483	0
1520	24	GO Biological Process		Intracellular transport	5.56e-07	TGFB1|PIK3C3|WIPI1|NPC1|TP53|ATG3|APP|BAX|RAB24|GABARAP|BID|HGS|LAMP1|HDAC6|HSP90AA1|HTT|PIK3R4|BECN1|SQSTM1|BAD|INS|HSPA8|AKT1|CLN3	124	531|468|354|489|492|507|465|318|390|441|534|306|498|477|486|378|393|429|405|513|420|432|540|480	1.27e-08		GO:0046907	0.625493	0
60	7	GO Biological Process		Positive regulation of establishment of protein localization to mitochondrion	5.74e-07	TP53|BID|PRKAA1|CASP8|BAD|MAPK8|BCL2	124	492|534|333|426|513|408|321	1.31e-08		GO:1903749	0.624109	0
60	7	GO Biological Process		Positive regulation of intrinsic apoptotic signaling pathway	5.74e-07	TP53|BAX|BCL2L1|BID|BECN1|BAD|BCL2	124	492|318|324|534|429|513|321	1.31e-08		GO:2001244	0.624109	0
1058	20	GO Biological Process		Macromolecule catabolic process	6.64e-07	TGFB1|CTSD|GAA|CASP3|HDAC6|HSP90AA1|CTSB|ATG7|UVRAG|PIK3R4|CASP8|MTOR|BECN1|BNIP3|CTSS|SQSTM1|EIF4G1|HSPA8|AKT1|CLN3	124	531|474|417|552|477|486|462|471|516|393|426|342|429|351|366|405|315|432|540|480	1.54e-08		GO:0009057	0.617783	0
34	6	GO Biological Process		T cell homeostasis	6.95e-07	BAX|FADD|CASP3|FAS|BCL2|AKT1	124	318|549|552|399|321|540	1.62e-08		GO:0043029	0.615802	0
561	15	GO Biological Process		Negative regulation of phosphate metabolic process	7.01e-07	TGFB1|CDKN1B|IFNG|RB1|TP53|BAX|CASP3|SNCA|MTOR|PTEN|BAK1|TNF|EIF4G1|CDKN2A|AKT1	124	531|345|528|363|492|318|552|483|342|381|522|348|315|546|540	1.64e-08		GO:0045936	0.615428	0
144	9	GO Biological Process		Positive regulation of small molecule metabolic process	7.13e-07	NFKB1|IFNG|APP|IGF1|SNCA|PRKAA1|INS|TNF|AKT1	124	372|528|465|450|483|333|420|348|540	1.67e-08		GO:0062013	0.614691	0
198	10	GO Biological Process		Response to reactive oxygen species	7.47e-07	CASP3|HDAC6|PRKAA1|BNIP3|BAK1|MAP1LC3A|BAD|MAPK8|BCL2|AKT1	124	552|477|333|351|522|453|513|408|321|540	1.77e-08		GO:0000302	0.612668	0
1676	25	GO Biological Process		Homeostatic process	7.47e-07	RB1|NPC1|APP|DRAM2|BAX|FADD|GAA|CASP3|HSP90AA1|SNCA|PRKAA1|HTT|FAS|PIK3CG|TGM2|BNIP3|BAK1|BAD|INS|BCL2|CXCR4|ESR1|EIF4G1|AKT1|CLN3	124	363|489|465|459|318|549|417|552|486|483|333|378|399|435|309|351|522|513|420|321|510|537|315|540|480	1.76e-08		GO:0042592	0.612668	0
858	18	GO Biological Process		Response to lipid	8.28e-07	TGFB1|NFKB1|CDKN1B|MAPK14|RB1|NPC1|CASP3|SNCA|PRKAA1|CASP8|PTEN|BAD|MAPK8|BCL2|TNF|ESR1|IRGM|AKT1	124	531|372|345|402|363|489|552|483|333|426|381|513|408|321|348|537|501|540	1.97e-08		GO:0033993	0.608197	0
570	15	GO Biological Process		Hemopoiesis	8.41e-07	TGFB1|IFNG|MAPK14|RB1|TP53|APP|BAX|FADD|CASP3|CASP8|MTOR|ATG5|BAK1|BCL2|TNF	124	531|528|402|363|492|465|318|549|552|426|342|387|522|321|348	2.01e-08		GO:0030097	0.60752	0
571	15	GO Biological Process		Negative regulation of cell cycle	8.58e-07	TGFB1|CDKN1B|IFNG|MAPK14|RB1|TP53|BAX|BCL2L1|CASP3|PRKAA1|MTOR|PTEN|BCL2|TNF|CDKN2A	124	531|345|528|402|363|492|318|324|552|333|342|381|321|348|546	2.06e-08		GO:0045786	0.606651	0
1823	26	GO Biological Process		Nitrogen compound transport	8.58e-07	GABARAPL2|TGFB1|TP53|ATG10|ATG3|BAX|RAB24|GABARAP|ATG4D|BID|ATG4C|ATG16L2|HGS|HDAC6|HSP90AA1|SNCA|ATG7|PIK3R4|ATG4A|ATG16L1|BAD|ATG4B|ATG9A|HSPA8|AKT1|CLN3	124	525|531|492|339|507|318|390|441|312|534|519|369|306|477|486|483|471|393|360|495|513|330|327|432|540|480	2.06e-08		GO:0071705	0.606651	0
104	8	GO Biological Process		Regulation of protein localization to plasma membrane	9.92e-07	TGFB1|IFNG|BCL2L1|SQSTM1|INS|TNF|AKT1|CLN3	124	531|528|324|405|420|348|540|480	2.39e-08		GO:1903076	0.600349	0
66	7	GO Biological Process		Regulation of muscle cell apoptotic process	9.97e-07	IFNG|TP53|IGF1|BNIP3|PTEN|CDKN2A|AMBRA1	124	528|492|450|351|381|546|357	2.41e-08		GO:0010660	0.60013	0
411	13	GO Biological Process		Negative regulation of protein phosphorylation	1.01e-06	TGFB1|CDKN1B|IFNG|RB1|BAX|CASP3|SNCA|MTOR|PTEN|BAK1|EIF4G1|CDKN2A|AKT1	124	531|345|528|363|318|552|483|342|381|522|315|546|540	2.46e-08		GO:0001933	0.599568	0
151	9	GO Biological Process		Intrinsic apoptotic signaling pathway	1.01e-06	TP53|BAX|BCL2L1|CASP3|BNIP3|BAK1|BAD|BCL2|TNF	124	492|318|324|552|351|522|513|321|348	2.47e-08		GO:0097193	0.599568	0
268	11	GO Biological Process		Regulation of intracellular protein transport	1.04e-06	TGFB1|IFNG|MAPK14|TP53|BID|PRKAA1|CASP8|BAD|MAPK8|BCL2|CDKN2A	124	531|528|402|492|534|333|426|513|408|321|546	2.54e-08		GO:0033157	0.598297	0
338	12	GO Biological Process		Leukocyte differentiation	1.07e-06	IFNG|MAPK14|TP53|APP|BAX|FADD|CASP8|MTOR|ATG5|BAK1|BCL2|TNF	124	528|402|492|465|318|549|426|342|387|522|321|348	2.63e-08		GO:0002521	0.597062	0
11475	72	GO Biological Process		Regulation of biological process	1.1e-06	GABARAPL2|TGFB1|RPS6KB1|NFKB1|CDKN1B|IFNG|MAPK14|CTSD|TNFSF10|DRAM1|PIK3C3|WIPI1|RB1|NPC1|TP53|ATG10|ATG3|APP|DRAM2|BAX|FADD|BCL2L1|IGF1|RAB24|GAA|GABARAP|EIF2AK3|CASP3|BID|ULK1|HGS|LAMP1|HDAC6|HSP90AA1|SNCA|CTSB|PRKAA1|ATG7|HTT|FAS|UVRAG|PIK3R4|CASP8|PIK3CG|MTOR|BECN1|TGM2|BNIP3|CTSS|ATG5|PTEN|HDAC1|BAK1|SQSTM1|BAD|RGS19|ULK2|MAPK8|INS|BCL2|ATG4B|DAPK1|CXCR4|TNF|ESR1|EIF4G1|CDKN2A|IRGM|AMBRA1|HS…	124	525|531|414|372|345|528|402|474|438|456|468|354|363|489|492|339|507|465|459|318|549|324|450|390|417|441|423|552|534|384|306|498|477|486|483|462|333|471|378|399|516|393|426|435|342|429|309|351|366|387|381|411|522|405|513|504|543|408|420|321|330|447|510|348|537|315|546|501|357|432|540|480	2.69e-08		GO:0050789	0.595861	0
106	8	GO Biological Process		Response to alkaloid	1.12e-06	FADD|BCL2L1|CASP3|PRKAA1|ATG7|MTOR|MAP1LC3A|CXCR4	124	549|324|552|333|471|342|453|510	2.75e-08		GO:0043279	0.595078	0
993	19	GO Biological Process		Positive regulation of cell differentiation	1.27e-06	TGFB1|NFKB1|IFNG|MAPK14|RB1|APP|FADD|IGF1|CASP8|MTOR|PTEN|HDAC1|BAD|INS|BCL2|CXCR4|TNF|EIF4G1|AKT1	124	531|372|528|402|363|465|549|450|426|342|381|411|513|420|321|510|348|315|540	3.15e-08		GO:0045597	0.58962	0
420	13	GO Biological Process		Reproductive structure development	1.27e-06	CDKN1B|MAPK14|TNFSF10|BAX|BCL2L1|CASP3|CTSB|CASP8|PTEN|BAK1|BCL2|ESR1|AKT1	124	345|402|438|318|324|552|462|426|381|522|321|537|540	3.15e-08		GO:0048608	0.58962	0
211	10	GO Biological Process		Negative regulation of neuron death	1.27e-06	APP|BAX|BCL2L1|SNCA|ATG7|BCL2|EIF4G1|AMBRA1|AKT1|CLN3	124	465|318|324|483|471|321|315|357|540|480	3.14e-08		GO:1901215	0.58962	0
39	6	GO Biological Process		Regulation of polysaccharide biosynthetic process	1.35e-06	TGFB1|NFKB1|IGF1|MTOR|INS|AKT1	124	531|372|450|342|420|540	3.38e-08		GO:0032885	0.586967	0
423	13	GO Biological Process		Regulation of cell growth	1.36e-06	TGFB1|CDKN1B|RB1|TP53|IGF1|MTOR|ULK2|INS|BCL2|CXCR4|EIF4G1|CDKN2A|AKT1	124	531|345|363|492|450|342|543|420|321|510|315|546|540	3.42e-08		GO:0001558	0.586646	0
424	13	GO Biological Process		Regulation of lipid metabolic process	1.39e-06	TGFB1|NFKB1|IFNG|RB1|APP|PRKAA1|PIK3R4|PIK3CG|MTOR|INS|TNF|AMBRA1|AKT1	124	531|372|528|363|465|333|393|435|342|420|348|357|540	3.51e-08		GO:0019216	0.585699	0
10932	70	GO Biological Process		Regulation of cellular process	1.39e-06	GABARAPL2|TGFB1|RPS6KB1|NFKB1|CDKN1B|IFNG|MAPK14|CTSD|TNFSF10|DRAM1|PIK3C3|WIPI1|RB1|NPC1|TP53|ATG10|ATG3|APP|DRAM2|BAX|FADD|BCL2L1|IGF1|RAB24|GABARAP|EIF2AK3|CASP3|BID|ULK1|HGS|LAMP1|HDAC6|HSP90AA1|SNCA|CTSB|PRKAA1|ATG7|HTT|FAS|UVRAG|PIK3R4|CASP8|PIK3CG|MTOR|BECN1|TGM2|BNIP3|CTSS|ATG5|PTEN|HDAC1|BAK1|SQSTM1|BAD|RGS19|ULK2|MAPK8|INS|BCL2|DAPK1|CXCR4|TNF|ESR1|EIF4G1|CDKN2A|IRGM|AMBRA1|HSPA8|AKT1|C…	124	525|531|414|372|345|528|402|474|438|456|468|354|363|489|492|339|507|465|459|318|549|324|450|390|441|423|552|534|384|306|498|477|486|483|462|333|471|378|399|516|393|426|435|342|429|309|351|366|387|381|411|522|405|513|504|543|408|420|321|447|510|348|537|315|546|501|357|432|540|480	3.51e-08		GO:0050794	0.585699	0
71	7	GO Biological Process		Intrinsic apoptotic signaling pathway in response to dna damage	1.51e-06	TP53|BAX|BCL2L1|BAK1|BAD|BCL2|TNF	124	492|318|324|522|513|321|348	3.85e-08		GO:0008630	0.582102	0
216	10	GO Biological Process		Cellular response to oxygen levels	1.52e-06	TP53|PRKAA1|ATG7|FAS|MTOR|BNIP3|PTEN|BAD|BCL2|AKT1	124	492|333|471|399|342|351|381|513|321|540	3.88e-08		GO:0071453	0.581816	0
697	16	GO Biological Process		Regulated exocytosis	1.6e-06	TGFB1|NFKB1|MAPK14|CTSD|APP|IGF1|RAB24|GAA|LAMP1|HSP90AA1|SNCA|CTSB|ATG7|PIK3CG|CTSS|HSPA8	124	531|372|402|474|465|450|390|417|498|486|483|462|471|435|366|432	4.1e-08		GO:0045055	0.579588	0
2173	28	GO Biological Process		Organic substance transport	1.66e-06	GABARAPL2|TGFB1|RPS6KB1|NPC1|TP53|ATG10|ATG3|BAX|RAB24|GABARAP|ATG4D|BID|ATG4C|ATG16L2|HGS|HDAC6|HSP90AA1|SNCA|ATG7|PIK3R4|ATG4A|ATG16L1|BAD|ATG4B|ATG9A|HSPA8|AKT1|CLN3	124	525|531|414|489|492|339|507|318|390|441|312|534|519|369|306|477|486|483|471|393|360|495|513|330|327|432|540|480	4.26e-08		GO:0071702	0.577989	0
1013	19	GO Biological Process		Cellular response to cytokine stimulus	1.67e-06	TGFB1|NFKB1|IFNG|MAPK14|TP53|BCL2L1|CASP3|HSP90AA1|FAS|SQSTM1|BAD|MAPK8|BCL2|DAPK1|CXCR4|TNF|IRGM|HSPA8|AKT1	124	531|372|528|402|492|324|552|486|399|405|513|408|321|447|510|348|501|432|540	4.29e-08		GO:0071345	0.577728	0
219	10	GO Biological Process		Cellular response to biotic stimulus	1.7e-06	TGFB1|NFKB1|MAPK14|TP53|ATG10|EIF2AK3|MAPK8|TNF|IRGM|AKT1	124	531|372|402|492|339|423|408|348|501|540	4.39e-08		GO:0071216	0.576955	0
222	10	GO Biological Process		Cellular response to inorganic substance	1.92e-06	CDKN1B|APP|EIF2AK3|SNCA|PRKAA1|BNIP3|MAP1LC3A|BAD|MAPK8|AKT1	124	345|465|423|483|333|351|453|513|408|540	4.97e-08		GO:0071241	0.57167	0
360	12	GO Biological Process		Regulation of intracellular transport	1.98e-06	TGFB1|IFNG|MAPK14|TP53|BID|LAMP1|PRKAA1|CASP8|BAD|MAPK8|BCL2|CDKN2A	124	531|528|402|492|534|498|333|426|513|408|321|546	5.14e-08		GO:0032386	0.570333	0
2648	31	GO Biological Process		Regulation of developmental process	2.05e-06	TGFB1|NFKB1|CDKN1B|IFNG|MAPK14|RB1|TP53|APP|BAX|FADD|IGF1|EIF2AK3|HGS|HDAC6|SNCA|PRKAA1|CASP8|MTOR|BNIP3|PTEN|HDAC1|BAD|ULK2|INS|BCL2|CXCR4|TNF|ESR1|EIF4G1|CDKN2A|AKT1	124	531|372|345|528|402|363|492|465|318|549|450|423|306|477|483|333|426|342|351|381|411|513|543|420|321|510|348|537|315|546|540	5.35e-08		GO:0050793	0.568825	0
919	18	GO Biological Process		Positive regulation of cell population proliferation	2.1e-06	TGFB1|CDKN1B|IFNG|MAPK14|FADD|BCL2L1|IGF1|PRKAA1|MTOR|TGM2|PTEN|HDAC1|BAD|INS|BCL2|TNF|ESR1|AKT1	124	531|345|528|402|549|324|450|333|342|309|381|411|513|420|321|348|537|540	5.5e-08		GO:0008284	0.567778	0
226	10	GO Biological Process		Regulation of protein kinase b signaling	2.21e-06	TGFB1|APP|HSP90AA1|PIK3CG|MTOR|PTEN|INS|TNF|ESR1|AKT1	124	531|465|486|435|342|381|420|348|537|540	5.83e-08		GO:0051896	0.565561	0
6	4	GO Biological Process		C-terminal protein lipidation	2.3e-06	ATG7|ATG5|ATG12|IRGM	124	471|387|444|501	6.1e-08		GO:0006501	0.563827	0
293	11	GO Biological Process		Response to virus	2.3e-06	IFNG|MAPK14|FADD|BCL2L1|ATG7|BECN1|BNIP3|BCL2|CXCR4|TNF|IRGM	124	528|402|549|324|471|429|351|321|510|348|501	6.09e-08		GO:0009615	0.563827	0
294	11	GO Biological Process		Positive regulation of cell cycle process	2.37e-06	CDKN1B|RB1|TP53|APP|BAX|IGF1|BECN1|INS|EIF4G1|CDKN2A|AKT1	124	345|363|492|465|318|450|429|420|315|546|540	6.3e-08		GO:0090068	0.562525	0
119	8	GO Biological Process		Response to hydrogen peroxide	2.4e-06	CASP3|HDAC6|PRKAA1|BNIP3|BAK1|MAP1LC3A|BAD|BCL2	124	552|477|333|351|522|453|513|321	6.41e-08		GO:0042542	0.561979	0
1275	21	GO Biological Process		Phosphorylation	2.41e-06	TGFB1|RPS6KB1|NFKB1|MAPK14|PIK3C3|APP|IGF1|EIF2AK3|BID|ULK1|PRKAA1|PIK3R4|PIK3CG|MTOR|SQSTM1|ULK2|MAPK8|BCL2|DAPK1|TNF|AKT1	124	531|414|372|402|468|465|450|423|534|384|333|393|435|342|405|543|408|321|447|348|540	6.46e-08		GO:0016310	0.561798	0
626	15	GO Biological Process		Leukocyte activation involved in immune response	2.49e-06	NFKB1|IFNG|MAPK14|CTSD|TP53|RAB24|GAA|LAMP1|HSP90AA1|CTSB|ATG7|PIK3CG|MTOR|CTSS|HSPA8	124	372|528|402|474|492|390|417|498|486|462|471|435|342|366|432	6.68e-08		GO:0002366	0.56038	0
537	14	GO Biological Process		Cellular response to organic cyclic compound	2.61e-06	TGFB1|NFKB1|CDKN1B|RB1|NPC1|APP|CASP3|SNCA|ATG7|CASP8|PIK3CG|TNF|ESR1|AKT1	124	531|372|345|363|489|465|552|483|471|426|435|348|537|540	7.06e-08		GO:0071407	0.558336	0
456	13	GO Biological Process		Regulation of cellular amide metabolic process	2.95e-06	RPS6KB1|IFNG|TP53|APP|IGF1|EIF2AK3|CASP3|PRKAA1|MTOR|DAPK1|TNF|EIF4G1|AKT1	124	414|528|492|465|450|423|552|333|342|447|348|315|540	8e-08		GO:0034248	0.553018	0
2096	27	GO Biological Process		Regulation of multicellular organismal development	3.03e-06	TGFB1|CDKN1B|IFNG|MAPK14|RB1|TP53|APP|BAX|FADD|IGF1|EIF2AK3|HGS|SNCA|PRKAA1|CASP8|MTOR|PTEN|HDAC1|BAD|ULK2|BCL2|CXCR4|TNF|ESR1|EIF4G1|CDKN2A|AKT1	124	531|345|528|402|363|492|465|318|549|450|423|306|483|333|426|342|381|411|513|543|321|510|348|537|315|546|540	8.24e-08		GO:2000026	0.551856	0
6407	51	GO Biological Process		Regulation of macromolecule metabolic process	3.09e-06	GABARAPL2|TGFB1|RPS6KB1|NFKB1|CDKN1B|IFNG|MAPK14|CTSD|TNFSF10|RB1|TP53|ATG10|APP|BAX|FADD|IGF1|EIF2AK3|CASP3|BID|HGS|HDAC6|HSP90AA1|SNCA|PRKAA1|ATG7|HTT|FAS|UVRAG|CASP8|PIK3CG|MTOR|ATG5|PTEN|HDAC1|BAK1|SQSTM1|BAD|MAPK8|INS|BCL2|ATG4B|DAPK1|CXCR4|TNF|ESR1|EIF4G1|CDKN2A|IRGM|HSPA8|AKT1|CLN3	124	525|531|414|372|345|528|402|474|438|363|492|339|465|318|549|450|423|552|534|306|477|486|483|333|471|378|399|516|426|435|342|387|381|411|522|405|513|408|420|321|330|447|510|348|537|315|546|501|432|540|480	8.43e-08		GO:0060255	0.551004	0
22	5	GO Biological Process		Positive regulation of mitochondrial membrane permeability	3.26e-06	TP53|BAX|BID|BNIP3|BAD	124	492|318|534|351|513	8.93e-08		GO:0035794	0.548678	0
177	9	GO Biological Process		Peptidyl-serine phosphorylation	3.29e-06	RPS6KB1|MAPK14|EIF2AK3|ULK1|PRKAA1|MTOR|MAPK8|BCL2|AKT1	124	414|402|423|384|333|342|408|321|540	9.05e-08		GO:0018105	0.54828	0
2875	32	GO Biological Process		Negative regulation of macromolecule metabolic process	3.47e-06	GABARAPL2|TGFB1|NFKB1|CDKN1B|IFNG|MAPK14|RB1|TP53|APP|BAX|IGF1|EIF2AK3|CASP3|HDAC6|SNCA|PRKAA1|ATG7|MTOR|ATG5|PTEN|HDAC1|BAK1|SQSTM1|INS|DAPK1|TNF|ESR1|EIF4G1|CDKN2A|HSPA8|AKT1|CLN3	124	525|531|372|345|528|402|363|492|465|318|450|423|552|477|483|333|471|342|387|381|411|522|405|420|447|348|537|315|546|432|540|480	9.6e-08		GO:0010605	0.545967	0
82	7	GO Biological Process		Positive regulation of protein localization to nucleus	3.49e-06	TGFB1|IFNG|MAPK14|EIF2AK3|INS|CDKN2A|AKT1	124	531|528|402|423|420|546|540	9.67e-08		GO:1900182	0.545717	0
240	10	GO Biological Process		Positive regulation of protein catabolic process	3.6e-06	CDKN1B|IFNG|RB1|APP|HSP90AA1|ATG7|PTEN|ATG4B|TNF|AKT1	124	345|528|363|465|486|471|381|330|348|540	1e-07		GO:0045732	0.54437	0
23	5	GO Biological Process		Regulation of mitochondrial membrane permeability involved in apoptotic process	3.89e-06	TP53|BAX|BID|BNIP3|BAD	124	492|318|534|351|513	1.08e-07		GO:1902108	0.541005	0
388	12	GO Biological Process		Positive regulation of cell cycle	4.04e-06	RPS6KB1|CDKN1B|RB1|TP53|APP|BAX|IGF1|BECN1|INS|EIF4G1|CDKN2A|AKT1	124	414|345|363|492|465|318|450|429|420|315|546|540	1.13e-07		GO:0045787	0.539362	0
244	10	GO Biological Process		Cellular response to oxidative stress	4.13e-06	TP53|HDAC6|SNCA|PRKAA1|BNIP3|MAP1LC3A|MAPK8|BCL2|DAPK1|AKT1	124	492|477|483|333|351|453|408|321|447|540	1.16e-07		GO:0034599	0.538405	0
85	7	GO Biological Process		Positive regulation of lipid biosynthetic process	4.32e-06	IFNG|APP|PRKAA1|MTOR|INS|TNF|AKT1	124	528|465|333|342|420|348|540	1.22e-07		GO:0046889	0.536452	0
131	8	GO Biological Process		Regulation of protein localization to nucleus	4.57e-06	TGFB1|IFNG|MAPK14|APP|EIF2AK3|INS|CDKN2A|AKT1	124	531|528|402|465|423|420|546|540	1.29e-07		GO:1900180	0.534008	0
86	7	GO Biological Process		Protein lipidation	4.61e-06	PIK3C3|WIPI1|ATG10|ATG7|ATG5|ATG12|IRGM	124	468|354|339|471|387|444|501	1.31e-07		GO:0006497	0.53363	0
24	5	GO Biological Process		Positive regulation of glycolytic process	4.61e-06	IFNG|APP|IGF1|PRKAA1|INS	124	528|465|450|333|420	1.31e-07		GO:0045821	0.53363	0
24	5	GO Biological Process		Negative regulation of lipid catabolic process	4.61e-06	PRKAA1|PIK3CG|INS|TNF|AKT1	124	333|435|420|348|540	1.31e-07		GO:0050995	0.53363	0
24	5	GO Biological Process		Selective autophagy	4.61e-06	MAP1LC3B|BECN1|ATG5|SQSTM1|AMBRA1	124	396|429|387|405|357	1.31e-07		GO:0061912	0.53363	0
8	4	GO Biological Process		Mitophagy	4.97e-06	MAP1LC3B|BECN1|SQSTM1|AMBRA1	124	396|429|405|357	1.43e-07		GO:0000423	0.530364	0
25	5	GO Biological Process		Endoplasmic reticulum calcium ion homeostasis	5.42e-06	APP|BAX|TGM2|BAK1|BCL2	124	465|318|309|522|321	1.56e-07		GO:0032469	0.5266	0
136	8	GO Biological Process		Regulation of smooth muscle cell proliferation	5.88e-06	CDKN1B|IFNG|IGF1|MTOR|TGM2|PTEN|TNF|AKT1	124	345|528|450|342|309|381|348|540	1.7e-07		GO:0048660	0.523062	0
678	15	GO Biological Process		Cytokine-mediated signaling pathway	6.32e-06	TGFB1|NFKB1|IFNG|TP53|BCL2L1|CASP3|HSP90AA1|FAS|SQSTM1|BAD|BCL2|CXCR4|TNF|HSPA8|AKT1	124	531|372|528|492|324|552|486|399|405|513|321|510|348|432|540	1.83e-07		GO:0019221	0.519928	0
193	9	GO Biological Process		Cellular response to metal ion	6.32e-06	CDKN1B|APP|EIF2AK3|SNCA|PRKAA1|BNIP3|MAP1LC3A|MAPK8|AKT1	124	345|465|423|483|333|351|453|408|540	1.83e-07		GO:0071248	0.519928	0
26	5	GO Biological Process		Leukocyte apoptotic process	6.37e-06	BAX|CASP3|FAS|BAK1|AKT1	124	318|552|399|522|540	1.86e-07		GO:0071887	0.519586	0
9	4	GO Biological Process		Modulation by symbiont of host programmed cell death	7.02e-06	BCL2L1|ATG7|CASP8|BAD	124	324|471|426|513	2.06e-07		GO:0052040	0.515366	0
197	9	GO Biological Process		Regulation of cell division	7.34e-06	TGFB1|PIK3C3|RB1|BCL2L1|IGF1|UVRAG|PIK3R4|BECN1|INS	124	531|468|363|324|450|516|393|429|420	2.16e-07		GO:0051302	0.51343	0
27	5	GO Biological Process		Positive regulation of muscle cell apoptotic process	7.42e-06	IFNG|TP53|BNIP3|PTEN|CDKN2A	124	528|492|351|381|546	2.19e-07		GO:0010661	0.51296	0
1770	24	GO Biological Process		Positive regulation of multicellular organismal process	7.42e-06	TGFB1|NFKB1|IFNG|MAPK14|RB1|APP|BAX|FADD|IGF1|EIF2AK3|HDAC6|PRKAA1|CASP8|MTOR|ATG5|PTEN|HDAC1|BAD|INS|BCL2|CXCR4|TNF|EIF4G1|AKT1	124	531|372|528|402|363|465|318|549|450|423|477|333|426|342|387|381|411|513|420|321|510|348|315|540	2.19e-07		GO:0051240	0.51296	0
27	5	GO Biological Process		Epithelial cell apoptotic process	7.42e-06	RB1|BCL2L1|BID|PIK3CG|TNF	124	363|324|534|435|348	2.19e-07		GO:1904019	0.51296	0
141	8	GO Biological Process		Cell cycle arrest	7.43e-06	TGFB1|CDKN1B|IFNG|RB1|TP53|PRKAA1|MTOR|CDKN2A	124	531|345|528|363|492|333|342|546	2.21e-07		GO:0007050	0.512901	0
1013	18	GO Biological Process		Regulation of response to external stimulus	7.7e-06	TGFB1|NFKB1|IFNG|MAPK14|RB1|APP|FADD|LAMP1|SNCA|PIK3CG|MTOR|TGM2|PTEN|INS|CXCR4|TNF|ESR1|IRGM	124	531|372|528|402|363|465|549|498|483|435|342|309|381|420|510|348|537|501	2.29e-07		GO:0032101	0.511351	0
416	12	GO Biological Process		Regulation of mitotic cell cycle phase transition	7.84e-06	CDKN1B|RB1|TP53|APP|BAX|BID|HSP90AA1|PTEN|BCL2|EIF4G1|CDKN2A|AKT1	124	345|363|492|465|318|534|486|381|321|315|546|540	2.34e-07		GO:1901990	0.510568	0
696	15	GO Biological Process		Negative regulation of cell population proliferation	8.48e-06	TGFB1|CDKN1B|IFNG|RB1|TP53|APP|BAX|CASP3|HGS|PTEN|BAK1|BCL2|TNF|CDKN2A|AMBRA1	124	531|345|528|363|492|465|318|552|306|381|522|321|348|546|357	2.55e-07		GO:0008285	0.50716	0
696	15	GO Biological Process		Regulation of ion transport	8.48e-06	IFNG|APP|BAX|SNCA|HTT|PIK3CG|MTOR|CTSS|ATG5|PTEN|BAK1|BCL2|DAPK1|CXCR4|AKT1	124	528|465|318|483|378|435|342|366|387|381|522|321|447|510|540	2.55e-07		GO:0043269	0.50716	0
144	8	GO Biological Process		Response to uv	8.52e-06	TP53|BAX|CASP3|PRKAA1|BAK1|MAPK8|BCL2|AKT1	124	492|318|552|333|522|408|321|540	2.57e-07		GO:0009411	0.506956	0
28	5	GO Biological Process		Programmed necrotic cell death	8.52e-06	TP53|BAX|FADD|FAS|TNF	124	492|318|549|399|348	2.57e-07		GO:0097300	0.506956	0
57	6	GO Biological Process		Positive regulation of oxidoreductase activity	8.73e-06	IFNG|SNCA|INS|TNF|ESR1|AKT1	124	528|483|420|348|537|540	2.65e-07		GO:0051353	0.505899	0
57	6	GO Biological Process		Negative regulation of reactive oxygen species metabolic process	8.73e-06	TP53|HDAC6|BNIP3|ATG5|INS|BCL2	124	492|477|351|387|420|321	2.65e-07		GO:2000378	0.505899	0
145	8	GO Biological Process		Response to ionizing radiation	8.87e-06	MAPK14|TP53|BAX|BCL2L1|CASP3|PRKAA1|BAK1|BCL2	124	402|492|318|324|552|333|522|321	2.71e-07		GO:0010212	0.505208	0
342	11	GO Biological Process		Response to hypoxia	8.96e-06	CDKN1B|TP53|CASP3|PRKAA1|MTOR|BNIP3|PTEN|BAD|BCL2|CXCR4|AKT1	124	345|492|552|333|342|351|381|513|321|510|540	2.74e-07		GO:0001666	0.504769	0
97	7	GO Biological Process		Regulation of carbohydrate biosynthetic process	9.24e-06	TGFB1|NFKB1|IGF1|SNCA|MTOR|INS|AKT1	124	531|372|450|483|342|420|540	2.83e-07		GO:0043255	0.503433	0
511	13	GO Biological Process		Positive regulation of response to external stimulus	9.31e-06	TGFB1|NFKB1|IFNG|MAPK14|APP|FADD|LAMP1|SNCA|PIK3CG|TGM2|CXCR4|TNF|IRGM	124	531|372|528|402|465|549|498|483|435|309|510|348|501	2.86e-07		GO:0032103	0.503105	0
807	16	GO Biological Process		Negative regulation of catalytic activity	9.39e-06	NFKB1|CDKN1B|IFNG|RB1|TP53|APP|CASP3|HDAC6|SNCA|CASP8|PTEN|INS|TNF|CDKN2A|AKT1|CLN3	124	372|345|528|363|492|465|552|477|483|426|381|420|348|546|540|480	2.89e-07		GO:0043086	0.502733	0
58	6	GO Biological Process		Positive regulation of myeloid leukocyte differentiation	9.44e-06	TGFB1|IFNG|RB1|FADD|CASP8|TNF	124	531|528|363|549|426|348	2.92e-07		GO:0002763	0.502503	0
58	6	GO Biological Process		Response to gamma radiation	9.44e-06	TP53|BAX|BCL2L1|PRKAA1|BAK1|BCL2	124	492|318|324|333|522|321	2.92e-07		GO:0010332	0.502503	0
59	6	GO Biological Process		Regulation of extrinsic apoptotic signaling pathway via death domain receptors	1.03e-05	TNFSF10|FADD|BCL2L1|FAS|CASP8|PTEN	124	438|549|324|399|426|381	3.2e-07		GO:1902041	0.498716	0
99	7	GO Biological Process		Positive regulation of myeloid cell differentiation	1.04e-05	TGFB1|IFNG|MAPK14|RB1|FADD|CASP8|TNF	124	531|528|402|363|549|426|348	3.23e-07		GO:0045639	0.498297	0
274	10	GO Biological Process		Aging	1.05e-05	MAPK14|TP53|APP|ATG7|MTOR|PTEN|BAK1|BCL2|CDKN2A|AKT1	124	402|492|465|471|342|381|522|321|546|540	3.26e-07		GO:0007568	0.497881	0
208	9	GO Biological Process		Positive regulation of transmembrane transport	1.07e-05	IFNG|MAPK14|BAX|IGF1|SNCA|HTT|CTSS|INS|AKT1	124	528|402|318|450|483|378|366|420|540	3.35e-07		GO:0034764	0.497062	0
431	12	GO Biological Process		Response to radiation	1.08e-05	MAPK14|TP53|APP|BAX|BCL2L1|CASP3|PRKAA1|MTOR|BAK1|MAPK8|BCL2|AKT1	124	402|492|465|318|324|552|333|342|522|408|321|540	3.39e-07		GO:0009314	0.496658	0
712	15	GO Biological Process		Regulation of cell adhesion	1.08e-05	TGFB1|IFNG|MAPK14|FADD|IGF1|CASP3|PIK3CG|TGM2|PTEN|BAD|BCL2|CXCR4|TNF|CDKN2A|AKT1	124	531|528|402|549|450|552|435|309|381|513|321|510|348|546|540	3.38e-07		GO:0030155	0.496658	0
713	15	GO Biological Process		Negative regulation of cellular component organization	1.09e-05	TGFB1|TP53|APP|BCL2L1|IGF1|ULK1|HDAC6|SNCA|BNIP3|ATG5|PTEN|ULK2|TNF|HSPA8|AKT1	124	531|492|465|324|450|384|477|483|351|387|381|543|348|432|540	3.44e-07		GO:0051129	0.496257	0
60	6	GO Biological Process		Regulation of lipid catabolic process	1.11e-05	PRKAA1|PIK3CG|MTOR|INS|TNF|AKT1	124	333|435|342|420|348|540	3.51e-07		GO:0050994	0.495468	0
1163	19	GO Biological Process		Negative regulation of molecular function	1.12e-05	NFKB1|CDKN1B|IFNG|RB1|TP53|APP|BAX|CASP3|HDAC6|SNCA|CASP8|PTEN|MAPK8|INS|TNF|ESR1|CDKN2A|AKT1|CLN3	124	372|345|528|363|492|465|318|552|477|483|426|381|408|420|348|537|546|540|480	3.55e-07		GO:0044092	0.495078	0
522	13	GO Biological Process		Myeloid cell activation involved in immune response	1.14e-05	NFKB1|IFNG|MAPK14|CTSD|RAB24|GAA|LAMP1|HSP90AA1|CTSB|ATG7|PIK3CG|CTSS|HSPA8	124	372|528|402|474|390|417|498|486|462|471|435|366|432	3.62e-07		GO:0002275	0.49431	0
522	13	GO Biological Process		Positive regulation of cell migration	1.14e-05	TGFB1|IFNG|MAPK14|APP|FADD|IGF1|HDAC6|MTOR|INS|BCL2|CXCR4|TNF|AKT1	124	531|528|402|465|549|450|477|342|420|321|510|348|540	3.62e-07		GO:0030335	0.49431	0
212	9	GO Biological Process		Regulation of neuron apoptotic process	1.22e-05	TP53|APP|BAX|BCL2L1|CASP3|BCL2|TNF|AMBRA1|CLN3	124	492|465|318|324|552|321|348|357|480	3.91e-07		GO:0043523	0.491364	0
11	4	GO Biological Process		Hepatocyte apoptotic process	1.22e-05	RB1|BCL2L1|BID|PIK3CG	124	363|324|534|435	3.9e-07		GO:0097284	0.491364	0
1296	20	GO Biological Process		Defense response	1.24e-05	TGFB1|NFKB1|IFNG|TP53|APP|FADD|BCL2L1|SNCA|ATG7|PIK3CG|BECN1|BNIP3|INS|BCL2|DAPK1|CXCR4|TNF|EIF4G1|IRGM|AKT1	124	531|372|528|492|465|549|324|483|471|435|429|351|420|321|447|510|348|315|501|540	4e-07		GO:0006952	0.490658	0
31	5	GO Biological Process		Positive regulation of monooxygenase activity	1.25e-05	IFNG|INS|TNF|ESR1|AKT1	124	528|420|348|537|540	4.05e-07		GO:0032770	0.490309	0
31	5	GO Biological Process		Response to morphine	1.25e-05	FADD|ATG7|MTOR|MAP1LC3A|CXCR4	124	549|471|342|453|510	4.05e-07		GO:0043278	0.490309	0
3227	33	GO Biological Process		Regulation of multicellular organismal process	1.25e-05	TGFB1|NFKB1|CDKN1B|IFNG|MAPK14|RB1|TP53|APP|BAX|FADD|IGF1|GAA|EIF2AK3|HGS|HDAC6|SNCA|PRKAA1|CASP8|PIK3CG|MTOR|ATG5|PTEN|HDAC1|BAD|ULK2|INS|BCL2|CXCR4|TNF|ESR1|EIF4G1|CDKN2A|AKT1	124	531|372|345|528|402|363|492|465|318|549|450|417|423|306|477|483|333|426|435|342|387|381|411|513|543|420|321|510|348|537|315|546|540	4.06e-07		GO:0051239	0.490309	0
62	6	GO Biological Process		Negative regulation of mitochondrion organization	1.29e-05	TP53|APP|BCL2L1|IGF1|BNIP3|AKT1	124	492|465|324|450|351|540	4.2e-07		GO:0010823	0.488941	0
440	12	GO Biological Process		Regulation of membrane potential	1.29e-05	APP|BAX|BCL2L1|BID|BNIP3|PTEN|BAK1|BAD|BCL2|CDKN2A|AKT1|CLN3	124	465|318|324|534|351|381|522|513|321|546|540|480	4.19e-07		GO:0042391	0.488941	0
442	12	GO Biological Process		Cellular calcium ion homeostasis	1.34e-05	APP|BAX|SNCA|HTT|PIK3CG|TGM2|BNIP3|BAK1|BCL2|CXCR4|ESR1|CLN3	124	465|318|483|378|435|309|351|522|321|510|537|480	4.4e-07		GO:0006874	0.48729	0
156	8	GO Biological Process		Positive regulation of mitotic cell cycle	1.4e-05	RPS6KB1|RB1|APP|IGF1|BECN1|INS|EIF4G1|AKT1	124	414|363|465|450|429|420|315|540	4.6e-07		GO:0045931	0.485387	0
32	5	GO Biological Process		Regulation of amyloid-beta formation	1.42e-05	IFNG|APP|IGF1|CASP3|TNF	124	528|465|450|552|348	4.67e-07		GO:1902003	0.484771	0
949	17	GO Biological Process		Positive regulation of immune system process	1.43e-05	TGFB1|NFKB1|IFNG|MAPK14|RB1|APP|BAX|FADD|IGF1|LAMP1|HSP90AA1|CASP8|BAD|BCL2|TNF|IRGM|AKT1	124	531|372|528|402|363|465|318|549|450|498|486|426|513|321|348|501|540	4.72e-07		GO:0002684	0.484466	0
158	8	GO Biological Process		Protein processing	1.53e-05	PIK3C3|FADD|CASP3|CASP8|CTSS|BAK1|BAD|CLN3	124	468|549|552|426|366|522|513|480	5.05e-07		GO:0016485	0.481531	0
107	7	GO Biological Process		Negative regulation of g1/s transition of mitotic cell cycle	1.6e-05	CDKN1B|RB1|TP53|BAX|PTEN|BCL2|CDKN2A	124	345|363|492|318|381|321|546	5.3e-07		GO:2000134	0.479588	0
851	16	GO Biological Process		Tube development	1.74e-05	TGFB1|MAPK14|RB1|BAX|EIF2AK3|CASP3|PIK3CG|TGM2|PTEN|BAK1|BCL2|CXCR4|TNF|ESR1|AMBRA1|AKT1	124	531|402|363|318|423|552|435|309|381|522|321|510|348|537|357|540	5.8e-07		GO:0035295	0.475945	0
1874	24	GO Biological Process		Regulation of cell differentiation	1.84e-05	TGFB1|NFKB1|CDKN1B|IFNG|MAPK14|RB1|TP53|APP|FADD|IGF1|HDAC6|CASP8|MTOR|PTEN|HDAC1|BAD|ULK2|INS|BCL2|CXCR4|TNF|EIF4G1|CDKN2A|AKT1	124	531|372|345|528|402|363|492|465|549|450|477|426|342|381|411|513|543|420|321|510|348|315|546|540	6.16e-07		GO:0045595	0.473518	0
67	6	GO Biological Process		Positive regulation of macroautophagy	1.91e-05	ULK1|HDAC6|HTT|UVRAG|BNIP3|IRGM	124	384|477|378|516|351|501	6.42e-07		GO:0016239	0.471897	0
13	4	GO Biological Process		Regulation of tau-protein kinase activity	2e-05	IFNG|RB1|APP|HSP90AA1	124	528|363|465|486	6.76e-07		GO:1902947	0.469897	0
68	6	GO Biological Process		Positive regulation of striated muscle tissue development	2.05e-05	TGFB1|MAPK14|IGF1|PRKAA1|MTOR|BCL2	124	531|402|450|333|342|321	6.97e-07		GO:0045844	0.468825	0
228	9	GO Biological Process		Regulation of synapse organization	2.06e-05	MAPK14|APP|SNCA|PTEN|INS|TNF|EIF4G1|HSPA8|CLN3	124	402|465|483|381|420|348|315|432|480	7.03e-07		GO:0050807	0.468613	0
1610	22	GO Biological Process		Cellular protein localization	2.09e-05	TGFB1|PIK3C3|WIPI1|RB1|NPC1|TP53|ATG3|BAX|RAB24|GABARAP|BID|HGS|LAMP1|HDAC6|HSP90AA1|PIK3R4|BAD|ATG9A|TNF|ESR1|HSPA8|AKT1	124	531|468|354|363|489|492|507|318|390|441|534|306|498|477|486|393|513|327|348|537|432|540	7.15e-07		GO:0034613	0.467985	0
229	9	GO Biological Process		Protein-containing complex disassembly	2.12e-05	GABARAPL2|GABARAPL1|MAP1LC3B|GABARAP|HDAC6|UVRAG|MAP1LC3A|HSPA8|CLN3	124	525|336|396|441|477|516|453|432|480	7.28e-07		GO:0032984	0.467366	0
302	10	GO Biological Process		Response to light stimulus	2.23e-05	TP53|APP|BAX|CASP3|PRKAA1|MTOR|BAK1|MAPK8|BCL2|AKT1	124	492|465|318|552|333|342|522|408|321|540	7.71e-07		GO:0009416	0.46517	0
114	7	GO Biological Process		Response to amino acid	2.29e-05	CDKN1B|PIK3C3|BCL2L1|CASP3|MTOR|BAD|TNF	124	345|468|324|552|342|513|348	7.95e-07		GO:0043200	0.464016	0
233	9	GO Biological Process		Response to alcohol	2.4e-05	TGFB1|BCL2L1|PRKAA1|CASP8|PTEN|BAK1|BAD|RGS19|AKT1	124	531|324|333|426|381|522|513|504|540	8.36e-07		GO:0097305	0.461979	0
170	8	GO Biological Process		Positive regulation of protein kinase b signaling	2.45e-05	TGFB1|APP|HSP90AA1|PIK3CG|MTOR|INS|TNF|ESR1	124	531|465|486|435|342|420|348|537	8.57e-07		GO:0051897	0.461083	0
14	4	GO Biological Process		Negative regulation of production of mirnas involved in gene silencing by mirna	2.47e-05	TGFB1|TP53|TNF|ESR1	124	531|492|348|537	8.66e-07		GO:1903799	0.46073	0
116	7	GO Biological Process		Glucose metabolic process	2.52e-05	MAPK14|GAA|PRKAA1|BAD|INS|TNF|AKT1	124	402|417|333|513|420|348|540	8.88e-07		GO:0006006	0.45986	0
308	10	GO Biological Process		Negative regulation of mitotic cell cycle	2.6e-05	TGFB1|CDKN1B|RB1|TP53|BAX|BCL2L1|PTEN|BCL2|TNF|CDKN2A	124	531|345|363|492|318|324|381|321|348|546	9.16e-07		GO:0045930	0.458503	0
389	11	GO Biological Process		Developmental growth	2.66e-05	TP53|APP|IGF1|ULK1|HDAC6|HSP90AA1|MTOR|PTEN|ULK2|BCL2|ESR1	124	492|465|450|384|477|486|342|381|543|321|537	9.41e-07		GO:0048589	0.457512	0
476	12	GO Biological Process		Response to peptide	2.66e-05	RPS6KB1|NFKB1|CDKN1B|MAPK14|TNFSF10|TP53|APP|IGF1|MTOR|PTEN|INS|AKT1	124	414|372|345|402|438|492|465|450|342|381|420|540	9.42e-07		GO:1901652	0.457512	0
477	12	GO Biological Process		Regulation of ion transmembrane transport	2.71e-05	IFNG|APP|BAX|SNCA|HTT|PIK3CG|MTOR|CTSS|ATG5|PTEN|DAPK1|AKT1	124	528|465|318|483|378|435|342|366|387|381|447|540	9.62e-07		GO:0034765	0.456703	0
572	13	GO Biological Process		Behavior	2.78e-05	NPC1|TP53|APP|FADD|GAA|CASP3|PRKAA1|HTT|MTOR|PTEN|BCL2|EIF4G1|CLN3	124	489|492|465|549|417|552|333|378|342|381|321|315|480	9.91e-07		GO:0007610	0.455596	0
391	11	GO Biological Process		Regulation of metal ion transport	2.78e-05	IFNG|BAX|SNCA|HTT|PIK3CG|ATG5|PTEN|BAK1|BCL2|CXCR4|AKT1	124	528|318|483|378|435|387|381|522|321|510|540	9.88e-07		GO:0010959	0.455596	0
38	5	GO Biological Process		Protein kinase b signaling	2.83e-05	TGFB1|IGF1|PTEN|TNF|AKT1	124	531|450|381|348|540	1.01e-06		GO:0043491	0.454821	0
313	10	GO Biological Process		Response to lipopolysaccharide	2.93e-05	TGFB1|NFKB1|MAPK14|CASP3|SNCA|CASP8|MAPK8|TNF|IRGM|AKT1	124	531|372|402|552|483|426|408|348|501|540	1.05e-06		GO:0032496	0.453313	0
1009	17	GO Biological Process		Regulation of cellular component movement	3.01e-05	TGFB1|CDKN1B|IFNG|MAPK14|APP|FADD|IGF1|LAMP1|HDAC6|MTOR|PTEN|INS|BCL2|CXCR4|TNF|AKT1|CLN3	124	531|345|528|402|465|549|450|498|477|342|381|420|321|510|348|540|480	1.09e-06		GO:0051270	0.452143	0
15	4	GO Biological Process		Positive regulation of macrophage differentiation	3.02e-05	TGFB1|RB1|FADD|CASP8	124	531|363|549|426	1.09e-06		GO:0045651	0.451999	0
15	4	GO Biological Process		Activation of cysteine-type endopeptidase activity	3.02e-05	FADD|CASP8|BAK1|BAD	124	549|426|522|513	1.09e-06		GO:0097202	0.451999	0
15	4	GO Biological Process		Mitochondrial outer membrane permeabilization	3.02e-05	BAX|BID|BNIP3|BAD	124	318|534|351|513	1.09e-06		GO:0097345	0.451999	0
39	5	GO Biological Process		Negative regulation of extrinsic apoptotic signaling pathway via death domain receptors	3.12e-05	TNFSF10|FADD|BCL2L1|FAS|CASP8	124	438|549|324|399|426	1.14e-06		GO:1902042	0.450585	0
121	7	GO Biological Process		Regulation of myeloid leukocyte differentiation	3.18e-05	TGFB1|IFNG|RB1|FADD|CASP8|MTOR|TNF	124	531|528|363|549|426|342|348	1.16e-06		GO:0002761	0.449757	0
243	9	GO Biological Process		T cell activation	3.2e-05	TP53|BAX|FADD|CASP8|PIK3CG|MTOR|ATG5|INS|BCL2	124	492|318|549|426|435|342|387|420|321	1.17e-06		GO:0042110	0.449485	0
122	7	GO Biological Process		Regulation of atp metabolic process	3.34e-05	IFNG|TP53|APP|IGF1|SNCA|PRKAA1|INS	124	528|492|465|450|483|333|420	1.22e-06		GO:1903578	0.447625	0
16	4	GO Biological Process		T cell apoptotic process	3.71e-05	BAX|FAS|BAK1|AKT1	124	318|399|522|540	1.36e-06		GO:0070231	0.443063	0
1539	21	GO Biological Process		Protein-containing complex subunit organization	3.8e-05	GABARAPL2|TGFB1|GABARAPL1|MAP1LC3B|TP53|APP|FADD|GABARAP|BID|HDAC6|HSP90AA1|SNCA|FAS|UVRAG|CASP8|HDAC1|MAP1LC3A|BAD|TNF|HSPA8|CLN3	124	525|531|336|396|492|465|549|441|534|477|486|483|399|516|426|411|453|513|348|432|480	1.4e-06		GO:0043933	0.442022	0
125	7	GO Biological Process		Pattern recognition receptor signaling pathway	3.87e-05	PIK3C3|FADD|CTSB|PIK3R4|CASP8|CTSS|IRGM	124	468|549|462|393|426|366|501	1.43e-06		GO:0002221	0.441229	0
3	3	GO Biological Process		Suppression by virus of host apoptotic process	3.89e-05	BCL2L1|CASP8|BAD	124	324|426|513	1.44e-06		GO:0019050	0.441005	0
3	3	GO Biological Process		Negative stranded viral rna replication	3.89e-05	ATG16L2|ATG5|ATG16L1	124	369|387|495	1.44e-06		GO:0039689	0.441005	0
251	9	GO Biological Process		Regulation of i-kappab kinase/nf-kappab signaling	4.08e-05	TNFSF10|FADD|CASP8|TGM2|HDAC1|SQSTM1|TNF|ESR1|AKT1	124	438|549|426|309|411|405|348|537|540	1.52e-06		GO:0043122	0.438934	0
79	6	GO Biological Process		Phosphatidylinositol-mediated signaling	4.25e-05	RPS6KB1|PIK3C3|IGF1|PIK3CG|PTEN|AKT1	124	414|468|450|435|381|540	1.58e-06		GO:0048015	0.437161	0
17	4	GO Biological Process		Regulation of amyloid-beta clearance	4.48e-05	IFNG|APP|HDAC1|TNF	124	528|465|411|348	1.68e-06		GO:1900221	0.434872	0
506	12	GO Biological Process		Leukocyte degranulation	4.67e-05	NFKB1|MAPK14|CTSD|RAB24|GAA|LAMP1|HSP90AA1|CTSB|ATG7|PIK3CG|CTSS|HSPA8	124	372|402|474|390|417|498|486|462|471|435|366|432	1.75e-06		GO:0043299	0.433068	0
333	10	GO Biological Process		Regulation of developmental growth	4.81e-05	CDKN1B|MAPK14|APP|IGF1|MTOR|PTEN|ULK2|BCL2|CXCR4|AKT1	124	345|402|465|450|342|381|543|321|510|540	1.81e-06		GO:0048638	0.431785	0
81	6	GO Biological Process		Regulation of cellular response to oxidative stress	4.82e-05	APP|HDAC6|ATG7|INS|TNF|AKT1	124	465|477|471|420|348|540	1.82e-06		GO:1900407	0.431695	0
508	12	GO Biological Process		Negative regulation of intracellular signal transduction	4.83e-05	MAPK14|BCL2L1|BID|PRKAA1|CASP8|MTOR|PTEN|HDAC1|INS|BCL2|ESR1|AKT1	124	402|324|534|333|426|342|381|411|420|321|537|540	1.83e-06		GO:1902532	0.431605	0
189	8	GO Biological Process		Cellular response to hypoxia	4.85e-05	TP53|PRKAA1|MTOR|BNIP3|PTEN|BAD|BCL2|AKT1	124	492|333|342|351|381|513|321|540	1.84e-06		GO:0071456	0.431426	0
260	9	GO Biological Process		Regulation of myeloid cell differentiation	5.27e-05	TGFB1|IFNG|MAPK14|RB1|FADD|CASP8|MTOR|HDAC1|TNF	124	531|528|402|363|549|426|342|411|348	2.01e-06		GO:0045637	0.427819	0
337	10	GO Biological Process		Regulation of cation transmembrane transport	5.27e-05	IFNG|APP|BAX|SNCA|HTT|PIK3CG|CTSS|ATG5|PTEN|DAPK1	124	528|465|318|483|378|435|366|387|381|447	2.01e-06		GO:1904062	0.427819	0
133	7	GO Biological Process		Regulation of striated muscle tissue development	5.52e-05	TGFB1|MAPK14|IGF1|PRKAA1|MTOR|PTEN|BCL2	124	531|402|450|333|342|381|321	2.12e-06		GO:0016202	0.425806	0
133	7	GO Biological Process		Regulation of fat cell differentiation	5.52e-05	TGFB1|MAPK14|HDAC6|MTOR|INS|TNF|AKT1	124	531|402|477|342|420|348|540	2.12e-06		GO:0045598	0.425806	0
339	10	GO Biological Process		Regulation of epithelial cell proliferation	5.52e-05	TGFB1|CDKN1B|RB1|BAX|IGF1|MTOR|PTEN|BAD|TNF|AKT1	124	531|345|363|318|450|342|381|513|348|540	2.12e-06		GO:0050678	0.425806	0
516	12	GO Biological Process		Myeloid leukocyte mediated immunity	5.54e-05	NFKB1|MAPK14|CTSD|RAB24|GAA|LAMP1|HSP90AA1|CTSB|ATG7|PIK3CG|CTSS|HSPA8	124	372|402|474|390|417|498|486|462|471|435|366|432	2.14e-06		GO:0002444	0.425649	0
45	5	GO Biological Process		Cellular response to amino acid starvation	5.61e-05	EIF2AK3|FAS|MTOR|MAP1LC3A|MAPK8	124	423|399|342|453|408	2.17e-06		GO:0034198	0.425104	0
340	10	GO Biological Process		Positive regulation of secretion	5.61e-05	TGFB1|IFNG|IGF1|HGS|LAMP1|SNCA|ATG5|BAD|INS|TNF	124	531|528|450|306|498|483|387|513|420|348	2.17e-06		GO:0051047	0.425104	0
340	10	GO Biological Process		Regulation of cytosolic calcium ion concentration	5.61e-05	APP|BAX|SNCA|HTT|PIK3CG|TGM2|BAK1|CXCR4|ESR1|CLN3	124	465|318|483|378|435|309|522|510|537|480	2.17e-06		GO:0051480	0.425104	0
2165	25	GO Biological Process		Anatomical structure morphogenesis	5.72e-05	TGFB1|MAPK14|RB1|TP53|APP|BAX|BCL2L1|GAA|EIF2AK3|CASP3|ULK1|HDAC6|HSP90AA1|PIK3CG|MTOR|TGM2|PTEN|HDAC1|BAK1|ULK2|BCL2|CXCR4|TNF|ESR1|AKT1	124	531|402|363|492|465|318|324|417|423|552|384|477|486|435|342|309|381|411|522|543|321|510|348|537|540	2.23e-06		GO:0009653	0.42426	0
46	5	GO Biological Process		Regulation of nitric-oxide synthase activity	6.16e-05	HSP90AA1|INS|TNF|ESR1|AKT1	124	486|420|348|537|540	2.4e-06		GO:0050999	0.421042	0
19	4	GO Biological Process		Modulation by virus of host cellular process	6.3e-05	BCL2L1|ATG7|CASP8|BAD	124	324|471|426|513	2.47e-06		GO:0019054	0.420066	0
197	8	GO Biological Process		Regulation of lipid biosynthetic process	6.3e-05	NFKB1|IFNG|APP|PRKAA1|MTOR|INS|TNF|AKT1	124	372|528|465|333|342|420|348|540	2.47e-06		GO:0046890	0.420066	0
2337	26	GO Biological Process		Positive regulation of gene expression	6.51e-05	TGFB1|RPS6KB1|NFKB1|IFNG|MAPK14|RB1|TP53|APP|FADD|IGF1|EIF2AK3|HGS|PRKAA1|CASP8|MTOR|PTEN|HDAC1|SQSTM1|MAPK8|INS|TNF|ESR1|EIF4G1|CDKN2A|HSPA8|AKT1	124	531|414|372|528|402|363|492|465|549|450|423|306|333|426|342|381|411|405|408|420|348|537|315|546|432|540	2.58e-06		GO:0010628	0.418642	0
956	16	GO Biological Process		Regulation of cell development	6.51e-05	TGFB1|IFNG|TP53|APP|IGF1|MTOR|PTEN|HDAC1|BAD|ULK2|INS|BCL2|CXCR4|TNF|EIF4G1|AKT1	124	531|528|492|465|450|342|381|411|513|543|420|321|510|348|315|540	2.59e-06		GO:0060284	0.418642	0
269	9	GO Biological Process		Regulation of transmembrane transporter activity	6.6e-05	IFNG|APP|SNCA|HTT|CTSS|PTEN|INS|BCL2|DAPK1	124	528|465|483|378|366|381|420|321|447	2.63e-06		GO:0022898	0.418046	0
199	8	GO Biological Process		Positive regulation of hemopoiesis	6.63e-05	TGFB1|IFNG|MAPK14|RB1|FADD|CASP8|BAD|TNF	124	531|528|402|363|549|426|513|348	2.66e-06		GO:1903708	0.417849	0
528	12	GO Biological Process		Cellular response to lipid	6.69e-05	TGFB1|NFKB1|MAPK14|RB1|NPC1|PRKAA1|BAD|MAPK8|TNF|ESR1|IRGM|AKT1	124	531|372|402|363|489|333|513|408|348|537|501|540	2.7e-06		GO:0071396	0.417457	0
2040	24	GO Biological Process		Positive regulation of biosynthetic process	6.84e-05	TGFB1|RPS6KB1|NFKB1|IFNG|MAPK14|RB1|TP53|APP|FADD|IGF1|EIF2AK3|HDAC6|HSP90AA1|SNCA|PRKAA1|MTOR|HDAC1|SQSTM1|INS|TNF|ESR1|EIF4G1|CDKN2A|AKT1	124	531|414|372|528|402|363|492|465|549|450|423|477|486|483|333|342|411|405|420|348|537|315|546|540	2.76e-06		GO:0009891	0.416494	0
271	9	GO Biological Process		Rhythmic process	6.89e-05	TP53|CASP3|PRKAA1|ATG7|MTOR|PTEN|HDAC1|MAPK8|ESR1	124	492|552|333|471|342|381|411|408|537	2.79e-06		GO:0048511	0.416178	0
437	11	GO Biological Process		Regulation of dna-binding transcription factor activity	6.96e-05	NFKB1|MAPK14|RB1|APP|PTEN|MAPK8|INS|TNF|ESR1|CDKN2A|AKT1	124	372|402|363|465|381|408|420|348|537|546|540	2.82e-06		GO:0051090	0.415739	0
1750	22	GO Biological Process		Organic substance catabolic process	6.96e-05	TGFB1|CTSD|GAA|CASP3|HDAC6|HSP90AA1|CTSB|ATG7|UVRAG|PIK3R4|CASP8|MTOR|BECN1|BNIP3|CTSS|PTEN|SQSTM1|BAD|EIF4G1|HSPA8|AKT1|CLN3	124	531|474|417|552|477|486|462|471|516|393|426|342|429|351|366|381|405|513|315|432|540|480	2.82e-06		GO:1901575	0.415739	0
351	10	GO Biological Process		Regulation of inflammatory response	7.03e-05	NFKB1|IFNG|MAPK14|RB1|SNCA|PIK3CG|TGM2|INS|TNF|ESR1	124	372|528|402|363|483|435|309|420|348|537	2.86e-06		GO:0050727	0.415304	0
202	8	GO Biological Process		Viral life cycle	7.22e-05	NPC1|ATG16L2|LAMP1|CTSB|UVRAG|ATG5|ATG16L1|CXCR4	124	489|369|498|462|516|387|495|510	2.96e-06		GO:0019058	0.414146	0
20	4	GO Biological Process		Response to mitochondrial depolarisation	7.22e-05	HDAC6|BECN1|SQSTM1|AMBRA1	124	477|429|405|357	2.95e-06		GO:0098780	0.414146	0
20	4	GO Biological Process		Positive regulation of amyloid-beta formation	7.22e-05	IFNG|APP|CASP3|TNF	124	528|465|552|348	2.95e-06		GO:1902004	0.414146	0
141	7	GO Biological Process		Vacuolar transport	7.43e-05	NPC1|HGS|LAMP1|PIK3R4|BECN1|HSPA8|CLN3	124	489|306|498|393|429|432|480	3.07e-06		GO:0007034	0.412901	0
1906	23	GO Biological Process		Positive regulation of macromolecule biosynthetic process	7.55e-05	TGFB1|RPS6KB1|NFKB1|IFNG|MAPK14|RB1|TP53|APP|FADD|IGF1|EIF2AK3|HDAC6|HSP90AA1|PRKAA1|MTOR|HDAC1|SQSTM1|INS|TNF|ESR1|EIF4G1|CDKN2A|AKT1	124	531|414|372|528|402|363|492|465|549|450|423|477|486|333|342|411|405|420|348|537|315|546|540	3.12e-06		GO:0010557	0.412205	0
204	8	GO Biological Process		Homeostasis of number of cells	7.65e-05	RB1|BAX|FADD|CASP3|FAS|BAK1|BCL2|AKT1	124	363|318|549|552|399|522|321|540	3.17e-06		GO:0048872	0.411634	0
142	7	GO Biological Process		Response to estradiol	7.72e-05	TGFB1|CDKN1B|CASP3|CASP8|PTEN|BAD|ESR1	124	531|345|552|426|381|513|537	3.21e-06		GO:0032355	0.411238	0
90	6	GO Biological Process		Regulation of carbohydrate catabolic process	7.77e-05	IFNG|TP53|APP|IGF1|PRKAA1|INS	124	528|492|465|450|333|420	3.24e-06		GO:0043470	0.410958	0
356	10	GO Biological Process		Negative regulation of proteolysis	7.77e-05	GABARAPL2|TP53|APP|HDAC6|SNCA|INS|TNF|CDKN2A|AKT1|CLN3	124	525|492|465|477|483|420|348|546|540|480	3.23e-06		GO:0045861	0.410958	0
50	5	GO Biological Process		Response to nicotine	8.36e-05	NFKB1|CASP3|BAD|BCL2|TNF	124	372|552|513|321|348	3.51e-06		GO:0035094	0.407779	0
1231	18	GO Biological Process		Negative regulation of multicellular organismal process	8.66e-05	TGFB1|NFKB1|CDKN1B|IFNG|RB1|TP53|APP|IGF1|EIF2AK3|HGS|PIK3CG|MTOR|PTEN|ULK2|INS|BCL2|TNF|CDKN2A	124	531|372|345|528|363|492|465|450|423|306|435|342|381|543|420|321|348|546	3.64e-06		GO:0051241	0.406248	0
865	15	GO Biological Process		Regulation of cell migration	8.68e-05	TGFB1|IFNG|MAPK14|APP|FADD|IGF1|HDAC6|MTOR|PTEN|INS|BCL2|CXCR4|TNF|AKT1|CLN3	124	531|528|402|465|549|450|477|342|381|420|321|510|348|540|480	3.65e-06		GO:0030334	0.406148	0
988	16	GO Biological Process		Central nervous system development	9.28e-05	IFNG|TP53|APP|BAX|CASP3|HSP90AA1|MTOR|BNIP3|PTEN|HDAC1|BAK1|BAD|BCL2|CXCR4|TNF|AKT1	124	528|492|465|318|552|486|342|351|381|411|522|513|321|510|348|540	3.92e-06		GO:0007417	0.403245	0
5	3	GO Biological Process		Glial cell apoptotic process	9.47e-05	RB1|TP53|CASP3	124	363|492|552	4.01e-06		GO:0034349	0.402365	0
872	15	GO Biological Process		Circulatory system development	9.49e-05	TGFB1|CDKN1B|MAPK14|RB1|TP53|BAX|GAA|EIF2AK3|CASP3|PIK3CG|MTOR|ATG5|PTEN|BAK1|AKT1	124	531|345|402|363|492|318|417|423|552|435|342|387|381|522|540	4.02e-06		GO:0072359	0.402273	0
22	4	GO Biological Process		Positive regulation of nitric-oxide synthase activity	9.7e-05	INS|TNF|ESR1|AKT1	124	420|348|537|540	4.12e-06		GO:0051000	0.401323	0
285	9	GO Biological Process		Regulation of leukocyte differentiation	9.73e-05	TGFB1|IFNG|RB1|FADD|CASP8|MTOR|BAD|TNF|CDKN2A	124	531|528|363|549|426|342|513|348|546	4.15e-06		GO:1902105	0.401189	0
52	5	GO Biological Process		Protein destabilization	9.82e-05	HDAC6|SNCA|HTT|CDKN2A|IRGM	124	477|483|378|546|501	4.2e-06		GO:0031648	0.400789	0
656	13	GO Biological Process		Tube morphogenesis	0.0001	TGFB1|MAPK14|BAX|EIF2AK3|CASP3|PIK3CG|TGM2|PTEN|BAK1|BCL2|CXCR4|ESR1|AKT1	124	531|402|318|423|552|435|309|381|522|321|510|537|540	4.34e-06		GO:0035239	0.4	0
95	6	GO Biological Process		Negative regulation of lipid metabolic process	0.0001	NFKB1|PRKAA1|PIK3CG|INS|TNF|AKT1	124	372|333|435|420|348|540	4.35e-06		GO:0045833	0.4	0
2107	24	GO Biological Process		Phosphate-containing compound metabolic process	0.00011	TGFB1|RPS6KB1|NFKB1|MAPK14|PIK3C3|APP|IGF1|EIF2AK3|BID|ULK1|PRKAA1|PIK3R4|PIK3CG|MTOR|PTEN|SQSTM1|BAD|ULK2|MAPK8|BCL2|DAPK1|TNF|AKT1|CLN3	124	531|414|372|402|468|465|450|423|534|384|333|393|435|342|381|405|513|543|408|321|447|348|540|480	4.83e-06		GO:0006796	0.395861	0
556	12	GO Biological Process		Positive regulation of cell development	0.00011	TGFB1|IFNG|APP|IGF1|MTOR|PTEN|HDAC1|BAD|BCL2|CXCR4|TNF|EIF4G1	124	531|528|465|450|342|381|411|513|321|510|348|315	4.53e-06		GO:0010720	0.395861	0
1124	17	GO Biological Process		Chemical homeostasis	0.00011	NPC1|APP|BAX|SNCA|PRKAA1|HTT|PIK3CG|TGM2|BNIP3|BAK1|BAD|INS|BCL2|CXCR4|ESR1|AKT1|CLN3	124	489|465|318|483|333|378|435|309|351|522|513|420|321|510|537|540|480	4.59e-06		GO:0048878	0.395861	0
23	4	GO Biological Process		Necroptotic process	0.00011	TP53|FADD|FAS|TNF	124	492|549|399|348	4.82e-06		GO:0070266	0.395861	0
153	7	GO Biological Process		Regulation of cellular carbohydrate metabolic process	0.00012	TP53|IGF1|SNCA|MTOR|BAD|INS|AKT1	124	492|450|483|342|513|420|540	5.14e-06		GO:0010675	0.392082	0
376	10	GO Biological Process		Activation of protein kinase activity	0.00012	MAPK14|APP|IGF1|PRKAA1|MTOR|INS|CXCR4|TNF|IRGM|AKT1	124	402|465|450|333|342|420|510|348|501|540	5.18e-06		GO:0032147	0.392082	0
294	9	GO Biological Process		Negative regulation of transferase activity	0.00012	CDKN1B|IFNG|RB1|TP53|CASP3|SNCA|PTEN|CDKN2A|AKT1	124	345|528|363|492|552|483|381|546|540	5.3e-06		GO:0051348	0.392082	0
99	6	GO Biological Process		Negative regulation of intrinsic apoptotic signaling pathway	0.00012	BCL2L1|BID|HDAC1|INS|BCL2|AKT1	124	324|534|411|420|321|540	5.45e-06		GO:2001243	0.392082	0
24	4	GO Biological Process		B cell homeostasis	0.00013	BAX|CASP3|BAK1|BCL2	124	318|552|522|321	5.61e-06		GO:0001782	0.388606	0
100	6	GO Biological Process		Toll-like receptor signaling pathway	0.00013	PIK3C3|FADD|CTSB|PIK3R4|CASP8|CTSS	124	468|549|462|393|426|366	5.76e-06		GO:0002224	0.388606	0
297	9	GO Biological Process		Positive regulation of cytosolic calcium ion concentration	0.00013	APP|BAX|SNCA|HTT|PIK3CG|TGM2|BAK1|CXCR4|ESR1	124	465|318|483|378|435|309|522|510|537	5.74e-06		GO:0007204	0.388606	0
674	13	GO Biological Process		Regulation of defense response	0.00013	NFKB1|IFNG|MAPK14|RB1|FADD|LAMP1|SNCA|PIK3CG|TGM2|INS|TNF|ESR1|IRGM	124	372|528|402|363|549|498|483|435|309|420|348|537|501	5.79e-06		GO:0031347	0.388606	0
56	5	GO Biological Process		Regulation of glucose import	0.00013	MAPK14|IGF1|INS|TNF|AKT1	124	402|450|420|348|540	5.88e-06		GO:0046324	0.388606	0
900	15	GO Biological Process		Defense response to other organism	0.00013	NFKB1|IFNG|TP53|APP|FADD|BCL2L1|SNCA|ATG7|PIK3CG|BECN1|BNIP3|BCL2|DAPK1|TNF|IRGM	124	372|528|492|465|549|324|483|471|435|429|351|321|447|348|501	5.86e-06		GO:0098542	0.388606	0
156	7	GO Biological Process		Positive regulation of leukocyte differentiation	0.00013	TGFB1|IFNG|RB1|FADD|CASP8|BAD|TNF	124	531|528|363|549|426|513|348	5.81e-06		GO:1902107	0.388606	0
101	6	GO Biological Process		Regulation of calcium ion transport into cytosol	0.00014	BAX|SNCA|HTT|ATG5|BAK1|BCL2	124	318|483|378|387|522|321	6.08e-06		GO:0010522	0.385387	0
25	4	GO Biological Process		Positive regulation of alcohol biosynthetic process	0.00014	IFNG|SNCA|PRKAA1|TNF	124	528|483|333|348	6.49e-06		GO:1902932	0.385387	0
58	5	GO Biological Process		Positive regulation of cellular carbohydrate metabolic process	0.00015	IGF1|SNCA|BAD|INS|AKT1	124	450|483|513|420|540	6.9e-06		GO:0010676	0.382391	0
58	5	GO Biological Process		Positive regulation of neuron apoptotic process	0.00015	TP53|APP|BAX|CASP3|TNF	124	492|465|318|552|348	6.9e-06		GO:0043525	0.382391	0
796	14	GO Biological Process		Ion homeostasis	0.00015	APP|BAX|SNCA|PRKAA1|HTT|PIK3CG|TGM2|BNIP3|BAK1|INS|BCL2|CXCR4|ESR1|CLN3	124	465|318|483|333|378|435|309|351|522|420|321|510|537|480	6.88e-06		GO:0050801	0.382391	0
2005	23	GO Biological Process		Positive regulation of cellular biosynthetic process	0.00016	TGFB1|RPS6KB1|NFKB1|IFNG|MAPK14|RB1|TP53|APP|FADD|IGF1|EIF2AK3|HSP90AA1|SNCA|PRKAA1|MTOR|HDAC1|SQSTM1|INS|TNF|ESR1|EIF4G1|CDKN2A|AKT1	124	531|414|372|528|402|363|492|465|549|450|423|486|483|333|342|411|405|420|348|537|315|546|540	7.25e-06		GO:0031328	0.379588	0
26	4	GO Biological Process		Receptor catabolic process	0.00016	TGFB1|UVRAG|PIK3R4|BECN1	124	531|516|393|429	7.46e-06		GO:0032801	0.379588	0
162	7	GO Biological Process		Positive regulation of cellular amide metabolic process	0.00016	RPS6KB1|IFNG|APP|CASP3|MTOR|TNF|EIF4G1	124	414|528|465|552|342|348|315	7.37e-06		GO:0034250	0.379588	0
105	6	GO Biological Process		Receptor metabolic process	0.00016	TGFB1|SNCA|UVRAG|PIK3R4|BECN1|TNF	124	531|483|516|393|429|348	7.52e-06		GO:0043112	0.379588	0
484	11	GO Biological Process		Neutrophil degranulation	0.00016	NFKB1|MAPK14|CTSD|RAB24|GAA|LAMP1|HSP90AA1|CTSB|ATG7|CTSS|HSPA8	124	372|402|474|390|417|498|486|462|471|366|432	7.3e-06		GO:0043312	0.379588	0
390	10	GO Biological Process		Lymphocyte activation	0.00016	TP53|BAX|FADD|CASP8|PIK3CG|MTOR|ATG5|BAK1|INS|BCL2	124	492|318|549|426|435|342|387|522|420|321	7.08e-06		GO:0046649	0.379588	0
59	5	GO Biological Process		Positive regulation of striated muscle cell differentiation	0.00016	TGFB1|MAPK14|IGF1|MTOR|BCL2	124	531|402|450|342|321	7.46e-06		GO:0051155	0.379588	0
694	13	GO Biological Process		Protein catabolic process	0.00017	CTSD|HDAC6|HSP90AA1|CTSB|ATG7|CASP8|MTOR|BNIP3|CTSS|SQSTM1|HSPA8|AKT1|CLN3	124	474|477|486|462|471|426|342|351|366|405|432|540|480	7.88e-06		GO:0030163	0.376955	0
7	3	GO Biological Process		Autophagic cell death	0.00018	CDKN1B|LAMP1|BNIP3	124	345|498|351	8.54e-06		GO:0048102	0.374473	0
4426	37	GO Biological Process		System development	0.00018	TGFB1|CDKN1B|IFNG|MAPK14|TNFSF10|RB1|TP53|APP|BAX|FADD|BCL2L1|IGF1|GAA|EIF2AK3|CASP3|ULK1|HDAC6|HSP90AA1|CTSB|CASP8|PIK3CG|MTOR|TGM2|BNIP3|ATG5|PTEN|HDAC1|BAK1|BAD|ULK2|BCL2|CXCR4|TNF|ESR1|EIF4G1|AMBRA1|AKT1	124	531|345|528|402|438|363|492|465|318|549|324|450|417|423|552|384|477|486|462|426|435|342|309|351|387|381|411|522|513|543|321|510|348|537|315|357|540	8.26e-06		GO:0048731	0.374473	0
7	3	GO Biological Process		Regulation of calcidiol 1-monooxygenase activity	0.00018	NFKB1|IFNG|TNF	124	372|528|348	8.54e-06		GO:0060558	0.374473	0
312	9	GO Biological Process		Positive regulation of secretion by cell	0.00018	TGFB1|IFNG|IGF1|HGS|LAMP1|SNCA|BAD|INS|TNF	124	531|528|450|306|498|483|513|420|348	8.43e-06		GO:1903532	0.374473	0
27	4	GO Biological Process		Positive regulation of transcription regulatory region dna binding	0.00018	TGFB1|IFNG|RB1|IGF1	124	531|528|363|450	8.54e-06		GO:2000679	0.374473	0
236	8	GO Biological Process		Negative regulation of protein kinase activity	0.00019	CDKN1B|IFNG|RB1|CASP3|SNCA|PTEN|CDKN2A|AKT1	124	345|528|363|552|483|381|546|540	8.91e-06		GO:0006469	0.372125	0
493	11	GO Biological Process		Cell population proliferation	0.00019	TP53|BAX|BCL2L1|IGF1|PIK3CG|BAK1|BAD|BCL2|TNF|ESR1|AKT1	124	492|318|324|450|435|522|513|321|348|537|540	8.65e-06		GO:0008283	0.372125	0
1592	20	GO Biological Process		Negative regulation of cellular biosynthetic process	0.00019	TGFB1|NFKB1|CDKN1B|IFNG|RB1|TP53|APP|EIF2AK3|HDAC6|SNCA|PRKAA1|ATG7|HDAC1|SQSTM1|INS|DAPK1|TNF|ESR1|CDKN2A|HSPA8	124	531|372|345|528|363|492|465|423|477|483|333|471|411|405|420|447|348|537|546|432	9.1e-06		GO:0031327	0.372125	0
493	11	GO Biological Process		Regulation of hemopoiesis	0.00019	TGFB1|IFNG|MAPK14|RB1|FADD|CASP8|MTOR|HDAC1|BAD|TNF|CDKN2A	124	531|528|402|363|549|426|342|411|513|348|546	8.65e-06		GO:1903706	0.372125	0
62	5	GO Biological Process		Positive regulation of protein localization to plasma membrane	0.0002	IFNG|SQSTM1|TNF|AKT1|CLN3	124	528|405|348|540|480	9.36e-06		GO:1903078	0.369897	0
170	7	GO Biological Process		Response to temperature stimulus	0.00021	IGF1|EIF2AK3|HSP90AA1|PRKAA1|CASP8|CXCR4|AKT1	124	450|423|486|333|426|510|540	9.97e-06		GO:0009266	0.367778	0
110	6	GO Biological Process		Female sex differentiation	0.00021	BAX|BCL2L1|CASP3|BAK1|BCL2|ESR1	124	318|324|552|522|321|537	9.69e-06		GO:0046660	0.367778	0
942	15	GO Biological Process		Regulation of nervous system development	0.00021	TGFB1|IFNG|TP53|APP|EIF2AK3|SNCA|MTOR|PTEN|HDAC1|ULK2|BCL2|CXCR4|TNF|EIF4G1|AKT1	124	531|528|492|465|423|483|342|381|411|543|321|510|348|315|540	1e-05		GO:0051960	0.367778	0
945	15	GO Biological Process		Developmental process involved in reproduction	0.00022	CDKN1B|MAPK14|TNFSF10|BAX|BCL2L1|CASP3|CTSB|CASP8|MTOR|PTEN|BAK1|BAD|BCL2|ESR1|AKT1	124	345|402|438|318|324|552|462|426|342|381|522|513|321|537|540	1.04e-05		GO:0003006	0.365758	0
171	7	GO Biological Process		Positive regulation of cell growth	0.00022	IGF1|MTOR|INS|BCL2|CXCR4|EIF4G1|AKT1	124	450|342|420|321|510|315|540	1.03e-05		GO:0030307	0.365758	0
3197	30	GO Biological Process		Animal organ development	0.00022	TGFB1|CDKN1B|IFNG|MAPK14|TNFSF10|RB1|TP53|APP|BAX|FADD|BCL2L1|IGF1|GAA|EIF2AK3|CASP3|CTSB|CASP8|MTOR|TGM2|BNIP3|ATG5|PTEN|HDAC1|BAK1|BAD|BCL2|CXCR4|TNF|ESR1|AKT1	124	531|345|528|402|438|363|492|465|318|549|324|450|417|423|552|462|426|342|309|351|387|381|411|522|513|321|510|348|537|540	1.07e-05		GO:0048513	0.365758	0
29	4	GO Biological Process		Negative regulation of cyclin-dependent protein serine/threonine kinase activity	0.00023	CDKN1B|CASP3|PTEN|CDKN2A	124	345|552|381|546	1.1e-05		GO:0045736	0.363827	0
8	3	GO Biological Process		Chaperone-mediated autophagy	0.00024	HSP90AA1|ATG7|HSPA8	124	486|471|432	1.17e-05		GO:0061684	0.361979	0
8	3	GO Biological Process		Death-inducing signaling complex assembly	0.00024	FADD|CASP8|TNF	124	549|426|348	1.17e-05		GO:0071550	0.361979	0
8	3	GO Biological Process		Necroptotic signaling pathway	0.00024	FADD|FAS|TNF	124	549|399|348	1.17e-05		GO:0097527	0.361979	0
65	5	GO Biological Process		Regulation of protein import	0.00024	TGFB1|IFNG|MAPK14|APP|HSPA8	124	531|528|402|465|432	1.16e-05		GO:1904589	0.361979	0
247	8	GO Biological Process		Negative regulation of growth	0.00025	TGFB1|CDKN1B|RB1|TP53|PTEN|ULK2|BCL2|CDKN2A	124	531|345|363|492|381|543|321|546	1.23e-05		GO:0045926	0.360206	0
515	11	GO Biological Process		Inflammatory response	0.00026	TGFB1|NFKB1|IFNG|APP|SNCA|PIK3CG|INS|CXCR4|TNF|IRGM|AKT1	124	531|372|528|465|483|435|420|510|348|501|540	1.29e-05		GO:0006954	0.358503	0
66	5	GO Biological Process		Cell aging	0.00026	MAPK14|TP53|MTOR|BCL2|CDKN2A	124	402|492|342|321|546	1.25e-05		GO:0007569	0.358503	0
725	13	GO Biological Process		Regulation of mapk cascade	0.00026	TGFB1|MAPK14|APP|IGF1|HGS|PRKAA1|FAS|PIK3CG|PTEN|INS|CXCR4|TNF|AKT1	124	531|402|465|450|306|333|399|435|381|420|510|348|540	1.25e-05		GO:0043408	0.358503	0
66	5	GO Biological Process		Regulation of lipid kinase activity	0.00026	TGFB1|RB1|APP|PIK3R4|AMBRA1	124	531|363|465|393|357	1.25e-05		GO:0043550	0.358503	0
1629	20	GO Biological Process		Cell development	0.00026	IFNG|RB1|APP|BAX|BCL2L1|IGF1|EIF2AK3|CASP3|ULK1|HDAC6|HSP90AA1|MTOR|ATG5|PTEN|ULK2|BCL2|CXCR4|TNF|ESR1|AKT1	124	528|363|465|318|324|450|423|552|384|477|486|342|387|381|543|321|510|348|537|540	1.27e-05		GO:0048468	0.358503	0
3757	33	GO Biological Process		Cellular developmental process	0.00026	TGFB1|IFNG|MAPK14|RB1|TP53|APP|BAX|FADD|BCL2L1|IGF1|EIF2AK3|CASP3|ULK1|HDAC6|HSP90AA1|CTSB|CASP8|MTOR|BNIP3|ATG5|PTEN|HDAC1|BAK1|SQSTM1|ULK2|BCL2|CXCR4|TNF|ESR1|EIF4G1|CDKN2A|AMBRA1|AKT1	124	531|528|402|363|492|465|318|549|324|450|423|552|384|477|486|462|426|342|351|387|381|411|522|405|543|321|510|348|537|315|546|357|540	1.25e-05		GO:0048869	0.358503	0
116	6	GO Biological Process		Developmental growth involved in morphogenesis	0.00026	APP|ULK1|HDAC6|HSP90AA1|ULK2|ESR1	124	465|384|477|486|543|537	1.29e-05		GO:0060560	0.358503	0
1927	22	GO Biological Process		Positive regulation of nucleobase-containing compound metabolic process	0.00027	TGFB1|NFKB1|IFNG|MAPK14|RB1|TP53|APP|BAX|FADD|IGF1|EIF2AK3|HSP90AA1|PRKAA1|MTOR|HDAC1|SQSTM1|INS|TNF|ESR1|CDKN2A|HSPA8|AKT1	124	531|372|528|402|363|492|465|318|549|450|423|486|333|342|411|405|420|348|537|546|432|540	1.31e-05		GO:0045935	0.356864	0
67	5	GO Biological Process		Regulation of oxidative stress-induced cell death	0.00027	APP|HDAC6|ATG7|INS|AKT1	124	465|477|471|420|540	1.33e-05		GO:1903201	0.356864	0
31	4	GO Biological Process		Regulation of glycogen biosynthetic process	0.00028	IGF1|MTOR|INS|AKT1	124	450|342|420|540	1.4e-05		GO:0005979	0.355284	0
118	6	GO Biological Process		Regulation of glucose metabolic process	0.00029	TP53|IGF1|MTOR|BAD|INS|AKT1	124	492|450|342|513|420|540	1.42e-05		GO:0010906	0.35376	0
424	10	GO Biological Process		Regulation of cell-cell adhesion	0.00029	TGFB1|IFNG|MAPK14|FADD|IGF1|CASP3|BAD|TNF|CDKN2A|AKT1	124	531|528|402|549|450|552|513|348|546|540	1.44e-05		GO:0022407	0.35376	0
32	4	GO Biological Process		Microglial cell activation	0.00031	IFNG|APP|SNCA|TNF	124	528|465|483|348	1.57e-05		GO:0001774	0.350864	0
32	4	GO Biological Process		Blood vessel remodeling	0.00031	BAX|TGM2|ATG5|BAK1	124	318|309|387|522	1.57e-05		GO:0001974	0.350864	0
976	15	GO Biological Process		Cell cycle process	0.00031	TGFB1|RPS6KB1|CDKN1B|IFNG|RB1|TP53|BAX|BCL2L1|HSP90AA1|PRKAA1|HTT|UVRAG|MTOR|BECN1|CDKN2A	124	531|414|345|528|363|492|318|324|486|333|378|516|342|429|546	1.52e-05		GO:0022402	0.350864	0
32	4	GO Biological Process		Activation of protein kinase b activity	0.00031	IGF1|MTOR|INS|AKT1	124	450|342|420|540	1.57e-05		GO:0032148	0.350864	0
9	3	GO Biological Process		Negative regulation of endoplasmic reticulum calcium ion concentration	0.00031	BAX|TGM2|BAK1	124	318|309|522	1.56e-05		GO:0032471	0.350864	0
256	8	GO Biological Process		Response to endoplasmic reticulum stress	0.00031	WIPI1|TP53|ATG10|BAX|EIF2AK3|BAK1|BCL2|EIF4G1	124	354|492|339|318|423|522|321|315	1.58e-05		GO:0034976	0.350864	0
9	3	GO Biological Process		Mitochondrial fragmentation involved in apoptotic process	0.00031	ATG3|BAX|BNIP3	124	507|318|351	1.56e-05		GO:0043653	0.350864	0
256	8	GO Biological Process		Regulation of calcium ion transport	0.00031	BAX|SNCA|HTT|PIK3CG|ATG5|BAK1|BCL2|CXCR4	124	318|483|378|435|387|522|321|510	1.58e-05		GO:0051924	0.350864	0
9	3	GO Biological Process		Cellular response to nicotine	0.00031	NFKB1|BAD|TNF	124	372|513|348	1.56e-05		GO:0071316	0.350864	0
182	7	GO Biological Process		Regulation of signal transduction by p53 class mediator	0.00031	MAPK14|TP53|PRKAA1|HDAC1|BCL2|CDKN2A|AKT1	124	402|492|333|411|321|546|540	1.53e-05		GO:1901796	0.350864	0
634	12	GO Biological Process		Response to bacterium	0.00032	TGFB1|NFKB1|MAPK14|APP|CASP3|SNCA|CASP8|BNIP3|MAPK8|TNF|IRGM|AKT1	124	531|372|402|465|552|483|426|351|408|348|501|540	1.65e-05		GO:0009617	0.349485	0
1657	20	GO Biological Process		Neurogenesis	0.00032	TGFB1|IFNG|RB1|TP53|APP|BAX|CASP3|ULK1|HDAC6|HSP90AA1|MTOR|BNIP3|PTEN|HDAC1|ULK2|BCL2|CXCR4|TNF|EIF4G1|AKT1	124	531|528|363|492|465|318|552|384|477|486|342|351|381|411|543|321|510|348|315|540	1.63e-05		GO:0022008	0.349485	0
121	6	GO Biological Process		Regulation of protein-containing complex disassembly	0.00032	HDAC6|UVRAG|BNIP3|TNF|IRGM|CLN3	124	477|516|351|348|501|480	1.63e-05		GO:0043244	0.349485	0
983	15	GO Biological Process		Negative regulation of developmental process	0.00032	TGFB1|CDKN1B|IFNG|RB1|TP53|APP|IGF1|EIF2AK3|HGS|BNIP3|PTEN|ULK2|BCL2|TNF|CDKN2A	124	531|345|528|363|492|465|450|423|306|351|381|543|321|348|546	1.65e-05		GO:0051093	0.349485	0
185	7	GO Biological Process		Cellular response to lipopolysaccharide	0.00033	TGFB1|NFKB1|MAPK14|MAPK8|TNF|IRGM|AKT1	124	531|372|402|408|348|501|540	1.69e-05		GO:0071222	0.348149	0
33	4	GO Biological Process		Negative regulation of macroautophagy	0.00034	NPC1|TP53|MTOR|AKT1	124	489|492|342|540	1.76e-05		GO:0016242	0.346852	0
342	9	GO Biological Process		Regulation of map kinase activity	0.00034	TGFB1|MAPK14|APP|IGF1|HGS|PRKAA1|PIK3CG|CXCR4|TNF	124	531|402|465|450|306|333|435|510|348	1.72e-05		GO:0043405	0.346852	0
186	7	GO Biological Process		Protein stabilization	0.00034	TP53|IGF1|LAMP1|HSP90AA1|PTEN|CDKN2A|IRGM	124	492|450|498|486|381|546|501	1.75e-05		GO:0050821	0.346852	0
433	10	GO Biological Process		Establishment of protein localization to organelle	0.00034	TP53|BAX|BID|HGS|LAMP1|HSP90AA1|PIK3R4|BAD|HSPA8|AKT1	124	492|318|534|306|498|486|393|513|432|540	1.72e-05		GO:0072594	0.346852	0
123	6	GO Biological Process		Regulation of phosphatidylinositol 3-kinase signaling	0.00035	IGF1|PIK3CG|BECN1|PTEN|INS|TNF	124	450|435|429|381|420|348	1.78e-05		GO:0014066	0.345593	0
187	7	GO Biological Process		Negative regulation of cell growth	0.00035	TGFB1|CDKN1B|RB1|TP53|ULK2|BCL2|CDKN2A	124	531|345|363|492|543|321|546	1.81e-05		GO:0030308	0.345593	0
123	6	GO Biological Process		Response to ethanol	0.00035	PRKAA1|CASP8|PTEN|BAK1|BAD|RGS19	124	333|426|381|522|513|504	1.78e-05		GO:0045471	0.345593	0
72	5	GO Biological Process		Positive regulation of gliogenesis	0.00036	TGFB1|MTOR|HDAC1|CXCR4|TNF	124	531|342|411|510|348	1.85e-05		GO:0014015	0.34437	0
72	5	GO Biological Process		Peptidyl-threonine phosphorylation	0.00036	ULK1|MTOR|MAPK8|BCL2|AKT1	124	384|342|408|321|540	1.85e-05		GO:0018107	0.34437	0
188	7	GO Biological Process		Response to topologically incorrect protein	0.00036	WIPI1|BAX|EIF2AK3|HDAC6|HSP90AA1|BAK1|HSPA8	124	354|318|423|477|486|522|432	1.87e-05		GO:0035966	0.34437	0
346	9	GO Biological Process		Positive regulation of cell activation	0.00036	TGFB1|IFNG|APP|FADD|IGF1|LAMP1|BAD|BCL2|AKT1	124	531|528|465|549|450|498|513|321|540	1.88e-05		GO:0050867	0.34437	0
753	13	GO Biological Process		Cellular chemical homeostasis	0.00036	APP|BAX|SNCA|PRKAA1|HTT|PIK3CG|TGM2|BNIP3|BAK1|BCL2|CXCR4|ESR1|CLN3	124	465|318|483|333|378|435|309|351|522|321|510|537|480	1.85e-05		GO:0055082	0.34437	0
34	4	GO Biological Process		Lipopolysaccharide-mediated signaling pathway	0.00037	TGFB1|MAPK14|TNF|AKT1	124	531|402|348|540	1.96e-05		GO:0031663	0.34318	0
34	4	GO Biological Process		Negative regulation of oxidoreductase activity	0.00037	NFKB1|HDAC6|SNCA|INS	124	372|477|483|420	1.96e-05		GO:0051354	0.34318	0
34	4	GO Biological Process		Intrinsic apoptotic signaling pathway in response to endoplasmic reticulum stress	0.00037	TP53|BAX|BAK1|BCL2	124	492|318|522|321	1.96e-05		GO:0070059	0.34318	0
10	3	GO Biological Process		Response to cobalt ion	0.00038	CASP3|CASP8|BNIP3	124	552|426|351	2.02e-05		GO:0032025	0.342022	0
265	8	GO Biological Process		Positive regulation of map kinase activity	0.00038	TGFB1|MAPK14|APP|IGF1|PRKAA1|PIK3CG|CXCR4|TNF	124	531|402|465|450|333|435|510|348	2.01e-05		GO:0043406	0.342022	0
10	3	GO Biological Process		Negative regulation of cell size	0.00038	MTOR|PTEN|AKT1	124	342|381|540	2.02e-05		GO:0045792	0.342022	0
10	3	GO Biological Process		Vagina development	0.00038	BAX|BAK1|ESR1	124	318|522|537	2.02e-05		GO:0060068	0.342022	0
443	10	GO Biological Process		Negative regulation of transport	0.00039	NFKB1|ATG3|SNCA|MTOR|ATG5|PTEN|INS|BCL2|TNF|AKT1	124	372|507|483|342|387|381|420|321|348|540	2.08e-05		GO:0051051	0.340894	0
267	8	GO Biological Process		Positive regulation of growth	0.0004	MAPK14|IGF1|MTOR|INS|BCL2|CXCR4|EIF4G1|AKT1	124	402|450|342|420|321|510|315|540	2.12e-05		GO:0045927	0.339794	0
74	5	GO Biological Process		Establishment of protein localization to mitochondrion	0.0004	BAX|BID|HSP90AA1|BAD|AKT1	124	318|534|486|513|540	2.1e-05		GO:0072655	0.339794	0
35	4	GO Biological Process		Regulation of cardiac muscle cell apoptotic process	0.00041	TP53|BNIP3|PTEN|AMBRA1	124	492|351|381|357	2.18e-05		GO:0010665	0.338722	0
35	4	GO Biological Process		Positive regulation of phosphatidylinositol 3-kinase activity	0.00041	TGFB1|APP|PIK3R4|AMBRA1	124	531|465|393|357	2.18e-05		GO:0043552	0.338722	0
445	10	GO Biological Process		Regulation of lymphocyte activation	0.00041	TGFB1|IFNG|FADD|IGF1|CASP3|LAMP1|BAD|BCL2|CDKN2A|AKT1	124	531|528|549|450|552|498|513|321|546|540	2.16e-05		GO:0051249	0.338722	0
75	5	GO Biological Process		Regulation of translational initiation	0.00042	RPS6KB1|EIF2AK3|MTOR|TNF|EIF4G1	124	414|423|342|348|315	2.23e-05		GO:0006446	0.337675	0
269	8	GO Biological Process		Response to tumor necrosis factor	0.00042	NFKB1|MAPK14|TP53|CASP3|FAS|CASP8|TNF|AKT1	124	372|402|492|552|399|426|348|540	2.23e-05		GO:0034612	0.337675	0
1551	19	GO Biological Process		Generation of neurons	0.00042	TGFB1|IFNG|RB1|TP53|APP|BAX|CASP3|ULK1|HDAC6|HSP90AA1|MTOR|PTEN|HDAC1|ULK2|BCL2|CXCR4|TNF|EIF4G1|AKT1	124	531|528|363|492|465|318|552|384|477|486|342|381|411|543|321|510|348|315|540	2.28e-05		GO:0048699	0.337675	0
75	5	GO Biological Process		Regulation of alcohol biosynthetic process	0.00042	NFKB1|IFNG|SNCA|PRKAA1|TNF	124	372|528|483|333|348	2.23e-05		GO:1902930	0.337675	0
550	11	GO Biological Process		Regulation of vesicle-mediated transport	0.00043	IFNG|ATG3|APP|HGS|LAMP1|SNCA|PRKAA1|ATG5|PTEN|TNF|CLN3	124	528|507|465|306|498|483|333|387|381|348|480	2.34e-05		GO:0060627	0.336653	0
76	5	GO Biological Process		Negative regulation of protein ubiquitination	0.00044	MTOR|ATG5|SQSTM1|CDKN2A|AKT1	124	342|387|405|546|540	2.37e-05		GO:0031397	0.335655	0
36	4	GO Biological Process		Phosphatidylinositol 3-kinase signaling	0.00045	IGF1|PIK3CG|PTEN|AKT1	124	450|435|381|540	2.41e-05		GO:0014065	0.334679	0
196	7	GO Biological Process		Positive regulation of peptidyl-tyrosine phosphorylation	0.00045	TGFB1|IFNG|TP53|APP|IGF1|MTOR|TNF	124	531|528|492|465|450|342|348	2.42e-05		GO:0050731	0.334679	0
895	14	GO Biological Process		Cellular homeostasis	0.00046	APP|BAX|GAA|SNCA|PRKAA1|HTT|PIK3CG|TGM2|BNIP3|BAK1|BCL2|CXCR4|ESR1|CLN3	124	465|318|417|483|333|378|435|309|351|522|321|510|537|480	2.51e-05		GO:0019725	0.333724	0
198	7	GO Biological Process		Cell cycle checkpoint	0.00047	TGFB1|CDKN1B|MAPK14|RB1|TP53|BAX|BCL2L1	124	531|345|402|363|492|318|324	2.58e-05		GO:0000075	0.33279	0
2014	22	GO Biological Process		Negative regulation of gene expression	0.00047	TGFB1|NFKB1|CDKN1B|IFNG|RB1|TP53|APP|IGF1|EIF2AK3|HDAC6|SNCA|PRKAA1|HDAC1|BAK1|SQSTM1|DAPK1|TNF|ESR1|EIF4G1|CDKN2A|HSPA8|AKT1	124	531|372|345|528|363|492|465|450|423|477|483|333|411|522|405|447|348|537|315|546|432|540	2.6e-05		GO:0010629	0.33279	0
11	3	GO Biological Process		Positive regulation of mitochondrial membrane potential	0.00047	BID|BAD|AKT1	124	534|513|540	2.56e-05		GO:0010918	0.33279	0
3702	32	GO Biological Process		Cell differentiation	0.00047	TGFB1|IFNG|MAPK14|RB1|TP53|APP|BAX|FADD|BCL2L1|IGF1|EIF2AK3|CASP3|ULK1|HDAC6|HSP90AA1|CTSB|CASP8|MTOR|BNIP3|ATG5|PTEN|HDAC1|BAK1|SQSTM1|ULK2|BCL2|CXCR4|TNF|ESR1|EIF4G1|AMBRA1|AKT1	124	531|528|402|363|492|465|318|549|324|450|423|552|384|477|486|462|426|342|351|387|381|411|522|405|543|321|510|348|537|315|357|540	2.57e-05		GO:0030154	0.33279	0
11	3	GO Biological Process		Protein localization to phagophore assembly site	0.00047	PIK3C3|WIPI1|ATG9A	124	468|354|327	2.56e-05		GO:0034497	0.33279	0
896	14	GO Biological Process		Regulation of immune response	0.00047	TGFB1|NFKB1|IFNG|MAPK14|BAX|FADD|LAMP1|HSP90AA1|ATG5|MAPK8|INS|BCL2|TNF|IRGM	124	531|372|528|402|318|549|498|486|387|408|420|321|348|501	2.54e-05		GO:0050776	0.33279	0
11	3	GO Biological Process		Positive regulation of cysteine-type endopeptidase activity involved in apoptotic signaling pathway	0.00047	BAX|FAS|CASP8	124	318|399|426	2.56e-05		GO:2001269	0.33279	0
37	4	GO Biological Process		Positive regulation of protein-containing complex disassembly	0.00048	UVRAG|BNIP3|TNF|IRGM	124	516|351|348|501	2.66e-05		GO:0043243	0.331876	0
37	4	GO Biological Process		Negative regulation of extrinsic apoptotic signaling pathway in absence of ligand	0.00048	BCL2L1|BCL2|TNF|AKT1	124	324|321|348|540	2.66e-05		GO:2001240	0.331876	0
133	6	GO Biological Process		Cellular response to reactive oxygen species	0.00049	HDAC6|PRKAA1|BNIP3|MAP1LC3A|MAPK8|AKT1	124	477|333|351|453|408|540	2.71e-05		GO:0034614	0.33098	0
200	7	GO Biological Process		Striated muscle cell differentiation	0.0005	MAPK14|RB1|IGF1|CASP3|MTOR|ATG5|AKT1	124	402|363|450|552|342|387|540	2.74e-05		GO:0051146	0.330103	0
461	10	GO Biological Process		Positive regulation of cytokine production	0.00052	TGFB1|NFKB1|IFNG|MAPK14|APP|FADD|EIF2AK3|CASP8|INS|TNF	124	531|372|528|402|465|549|423|426|420|348	2.9e-05		GO:0001819	0.3284	0
367	9	GO Biological Process		Positive regulation of defense response	0.00053	NFKB1|IFNG|FADD|LAMP1|SNCA|PIK3CG|TGM2|TNF|IRGM	124	372|528|549|498|483|435|309|348|501	2.95e-05		GO:0031349	0.327572	0
38	4	GO Biological Process		Positive regulation of glucose import	0.00053	MAPK14|IGF1|INS|AKT1	124	402|450|420|540	2.93e-05		GO:0046326	0.327572	0
136	6	GO Biological Process		Negative regulation of protein serine/threonine kinase activity	0.00055	CDKN1B|RB1|CASP3|PTEN|CDKN2A|AKT1	124	345|363|552|381|546|540	3.06e-05		GO:0071901	0.325964	0
793	13	GO Biological Process		Cellular response to dna damage stimulus	0.00056	CDKN1B|MAPK14|TP53|BAX|BCL2L1|CASP3|BID|UVRAG|BAK1|BAD|BCL2|TNF|AKT1	124	345|402|492|318|324|552|534|516|522|513|321|348|540	3.14e-05		GO:0006974	0.325181	0
12	3	GO Biological Process		ER overload response	0.00057	TP53|ATG10|EIF2AK3	124	492|339|423	3.19e-05		GO:0006983	0.324413	0
569	11	GO Biological Process		Cellular response to hormone stimulus	0.00057	RPS6KB1|NFKB1|RB1|NPC1|CTSB|PRKAA1|CTSS|PTEN|INS|ESR1|AKT1	124	414|372|363|489|462|333|366|381|420|537|540	3.18e-05		GO:0032870	0.324413	0
81	5	GO Biological Process		Regulation of cardiac muscle tissue development	0.00057	TGFB1|MAPK14|IGF1|MTOR|PTEN	124	531|402|450|342|381	3.17e-05		GO:0055024	0.324413	0
12	3	GO Biological Process		Regulation of protein complex stability	0.00057	SQSTM1|IRGM|HSPA8	124	405|501|432	3.19e-05		GO:0061635	0.324413	0
39	4	GO Biological Process		Neuron projection organization	0.00057	APP|HDAC6|PTEN|INS	124	465|477|381|420	3.22e-05		GO:0106027	0.324413	0
138	6	GO Biological Process		Response to glucose	0.00058	CDKN1B|CASP3|PRKAA1|ATG7|PTEN|BAD	124	345|552|333|471|381|513	3.31e-05		GO:0009749	0.323657	0
571	11	GO Biological Process		Regulation of cell activation	0.00058	TGFB1|IFNG|APP|FADD|IGF1|CASP3|LAMP1|BAD|BCL2|CDKN2A|AKT1	124	531|528|465|549|450|552|498|513|321|546|540	3.28e-05		GO:0050865	0.323657	0
373	9	GO Biological Process		Regulation of binding	0.00059	TGFB1|IFNG|RB1|APP|BAX|IGF1|MAPK8|EIF4G1|AKT1	124	531|528|363|465|318|450|408|315|540	3.34e-05		GO:0051098	0.322915	0
286	8	GO Biological Process		Positive regulation of lymphocyte activation	0.0006	TGFB1|IFNG|FADD|IGF1|LAMP1|BAD|BCL2|AKT1	124	531|528|549|450|498|513|321|540	3.41e-05		GO:0051251	0.322185	0
210	7	GO Biological Process		Defense response to virus	0.00065	IFNG|FADD|BCL2L1|ATG7|BECN1|BNIP3|BCL2	124	528|549|324|471|429|351|321	3.71e-05		GO:0051607	0.318709	0
13	3	GO Biological Process		Positive regulation of cardiac muscle cell apoptotic process	0.00068	TP53|BNIP3|PTEN	124	492|351|381	3.91e-05		GO:0010666	0.316749	0
212	7	GO Biological Process		Regulation of protein ubiquitination	0.00068	HSP90AA1|MTOR|ATG5|PTEN|SQSTM1|CDKN2A|AKT1	124	486|342|387|381|405|546|540	3.93e-05		GO:0031396	0.316749	0
85	5	GO Biological Process		Regulation of interleukin-1 beta production	0.00068	IFNG|APP|IGF1|CASP8|TNF	124	528|465|450|426|348	3.95e-05		GO:0032651	0.316749	0
13	3	GO Biological Process		Insulin-like growth factor receptor signaling pathway	0.00068	IGF1|EIF2AK3|AKT1	124	450|423|540	3.91e-05		GO:0048009	0.316749	0
41	4	GO Biological Process		Regulation of execution phase of apoptosis	0.00068	TP53|BAX|BCL2L1|CDKN2A	124	492|318|324|546	3.86e-05		GO:1900117	0.316749	0
13	3	GO Biological Process		Regulation of autophagosome maturation	0.00068	UVRAG|IRGM|CLN3	124	516|501|480	3.91e-05		GO:1901096	0.316749	0
1470	18	GO Biological Process		Negative regulation of cellular macromolecule biosynthetic process	0.00068	TGFB1|NFKB1|CDKN1B|IFNG|RB1|TP53|APP|EIF2AK3|HDAC6|SNCA|ATG7|HDAC1|SQSTM1|DAPK1|TNF|ESR1|CDKN2A|HSPA8	124	531|372|345|528|363|492|465|423|477|483|471|411|405|447|348|537|546|432	3.94e-05		GO:2000113	0.316749	0
479	10	GO Biological Process		Positive regulation of neurogenesis	0.00069	TGFB1|IFNG|APP|MTOR|PTEN|HDAC1|BCL2|CXCR4|TNF|EIF4G1	124	531|528|465|342|381|411|321|510|348|315	3.98e-05		GO:0050769	0.316115	0
87	5	GO Biological Process		Positive regulation of phosphatidylinositol 3-kinase signaling	0.00076	IGF1|PIK3CG|BECN1|INS|TNF	124	450|435|429|420|348	4.39e-05		GO:0014068	0.311919	0
87	5	GO Biological Process		Regulation of leukocyte apoptotic process	0.00076	TP53|BAX|FADD|PTEN|CDKN2A	124	492|318|549|381|546	4.39e-05		GO:2000106	0.311919	0
43	4	GO Biological Process		Positive regulation of glial cell differentiation	0.00079	TGFB1|MTOR|HDAC1|CXCR4	124	531|342|411|510	4.6e-05		GO:0045687	0.310237	0
88	5	GO Biological Process		Positive regulation of smooth muscle cell proliferation	0.00079	IGF1|MTOR|TGM2|TNF|AKT1	124	450|342|309|348|540	4.62e-05		GO:0048661	0.310237	0
43	4	GO Biological Process		Regulation of autophagy of mitochondrion	0.00079	TP53|HDAC6|HTT|BNIP3	124	492|477|378|351	4.6e-05		GO:1903146	0.310237	0
14	3	GO Biological Process		Positive regulation of receptor biosynthetic process	0.00081	IFNG|HDAC6|HDAC1	124	528|477|411	4.74e-05		GO:0010870	0.309151	0
148	6	GO Biological Process		Cellular response to topologically incorrect protein	0.00082	WIPI1|BAX|EIF2AK3|HDAC6|BAK1|HSPA8	124	354|318|423|477|522|432	4.83e-05		GO:0035967	0.308619	0
89	5	GO Biological Process		Regulation of cytokinesis	0.00083	PIK3C3|BCL2L1|UVRAG|PIK3R4|BECN1	124	468|324|516|393|429	4.87e-05		GO:0032465	0.308092	0
828	13	GO Biological Process		Regulation of neurogenesis	0.00083	TGFB1|IFNG|TP53|APP|MTOR|PTEN|HDAC1|ULK2|BCL2|CXCR4|TNF|EIF4G1|AKT1	124	531|528|492|465|342|381|411|543|321|510|348|315|540	4.87e-05		GO:0050767	0.308092	0
89	5	GO Biological Process		Regulation of response to endoplasmic reticulum stress	0.00083	APP|BAX|BCL2L1|EIF2AK3|BAK1	124	465|318|324|423|522	4.87e-05		GO:1905897	0.308092	0
302	8	GO Biological Process		Cognition	0.00084	APP|CASP3|HTT|MTOR|PTEN|INS|TNF|CLN3	124	465|552|378|342|381|420|348|480	4.96e-05		GO:0050890	0.307572	0
44	4	GO Biological Process		Positive regulation of cardiac muscle tissue development	0.00084	TGFB1|MAPK14|IGF1|MTOR	124	531|402|450|342	5e-05		GO:0055025	0.307572	0
44	4	GO Biological Process		Positive regulation of protein import	0.00084	TGFB1|IFNG|MAPK14|APP	124	531|528|402|465	5e-05		GO:1904591	0.307572	0
221	7	GO Biological Process		Myeloid cell differentiation	0.00085	IFNG|MAPK14|RB1|APP|CASP3|CASP8|TNF	124	528|402|363|465|552|426|348	5.07e-05		GO:0030099	0.307058	0
395	9	GO Biological Process		Negative regulation of organelle organization	0.00086	TP53|APP|BCL2L1|IGF1|HDAC6|SNCA|BNIP3|ATG5|AKT1	124	492|465|324|450|477|483|351|387|540	5.16e-05		GO:0010639	0.30655	0
90	5	GO Biological Process		Developmental cell growth	0.00086	APP|ULK1|HDAC6|HSP90AA1|ULK2	124	465|384|477|486|543	5.12e-05		GO:0048588	0.30655	0
91	5	GO Biological Process		Female gonad development	0.0009	BAX|BCL2L1|CASP3|BCL2|ESR1	124	318|324|552|321|537	5.38e-05		GO:0008585	0.304576	0
45	4	GO Biological Process		Regulation of peptidyl-threonine phosphorylation	0.00091	TGFB1|APP|EIF4G1|IRGM	124	531|465|315|501	5.43e-05		GO:0010799	0.304096	0
45	4	GO Biological Process		Regulation of protein deacetylation	0.00091	IFNG|TP53|PRKAA1|MAPK8	124	528|492|333|408	5.43e-05		GO:0090311	0.304096	0
92	5	GO Biological Process		Regulation of phagocytosis	0.00094	IFNG|ATG3|ATG5|PTEN|TNF	124	528|507|387|381|348	5.66e-05		GO:0050764	0.302687	0
607	11	GO Biological Process		Positive regulation of immune response	0.00094	TGFB1|NFKB1|IFNG|MAPK14|BAX|FADD|LAMP1|HSP90AA1|BCL2|TNF|IRGM	124	531|372|528|402|318|549|498|486|321|348|501	5.64e-05		GO:0050778	0.302687	0
46	4	GO Biological Process		Regulation of myelination	0.00097	EIF2AK3|MTOR|PTEN|AKT1	124	423|342|381|540	5.88e-05		GO:0031641	0.301323	0
227	7	GO Biological Process		Regulation of epithelial cell migration	0.00099	TGFB1|IFNG|HDAC6|MTOR|PTEN|TNF|AKT1	124	531|528|477|342|381|348|540	5.98e-05		GO:0010632	0.300436	0
157	6	GO Biological Process		Activation of mapk activity	0.0011	MAPK14|APP|IGF1|PRKAA1|CXCR4|TNF	124	402|465|450|333|510|348	6.62e-05		GO:0000187	0.295861	0
156	6	GO Biological Process		Mitotic cell cycle checkpoint	0.0011	TGFB1|CDKN1B|RB1|TP53|BAX|BCL2L1	124	531|345|363|492|318|324	6.4e-05		GO:0007093	0.295861	0
48	4	GO Biological Process		Response to cold	0.0011	EIF2AK3|HSP90AA1|PRKAA1|CASP8	124	423|486|333|426	6.87e-05		GO:0009409	0.295861	0
16	3	GO Biological Process		Myelin maintenance	0.0011	PTEN|CXCR4|AKT1	124	381|510|540	6.71e-05		GO:0043217	0.295861	0
16	3	GO Biological Process		Positive regulation of glycogen biosynthetic process	0.0011	IGF1|INS|AKT1	124	450|420|540	6.71e-05		GO:0045725	0.295861	0
96	5	GO Biological Process		Regulation of organ growth	0.0011	MAPK14|IGF1|MTOR|PTEN|AKT1	124	402|450|342|381|540	6.86e-05		GO:0046620	0.295861	0
95	5	GO Biological Process		Viral entry into host cell	0.0011	NPC1|LAMP1|CTSB|UVRAG|CXCR4	124	489|498|462|516|510	6.55e-05		GO:0046718	0.295861	0
96	5	GO Biological Process		Tissue remodeling	0.0011	TGFB1|BAX|TGM2|ATG5|BAK1	124	531|318|309|387|522	6.86e-05		GO:0048771	0.295861	0
16	3	GO Biological Process		Positive regulation of membrane protein ectodomain proteolysis	0.0011	IFNG|APP|TNF	124	528|465|348	6.71e-05		GO:0051044	0.295861	0
315	8	GO Biological Process		Regulation of leukocyte cell-cell adhesion	0.0011	IFNG|FADD|IGF1|CASP3|BAD|TNF|CDKN2A|AKT1	124	528|549|450|552|513|348|546|540	6.61e-05		GO:1903037	0.295861	0
616	11	GO Biological Process		Mitotic cell cycle process	0.0011	TGFB1|RPS6KB1|CDKN1B|RB1|TP53|BAX|BCL2L1|HSP90AA1|HTT|BECN1|CDKN2A	124	531|414|345|363|492|318|324|486|378|429|546	6.42e-05		GO:1903047	0.295861	0
97	5	GO Biological Process		Regulation of cyclin-dependent protein serine/threonine kinase activity	0.0012	CDKN1B|CASP3|PTEN|CDKN2A|AKT1	124	345|552|381|546|540	7.19e-05		GO:0000079	0.292082	0
742	12	GO Biological Process		Regulation of cytokine production	0.0012	TGFB1|NFKB1|IFNG|MAPK14|APP|FADD|IGF1|EIF2AK3|CASP8|ATG5|INS|TNF	124	531|372|528|402|465|549|450|423|426|387|420|348	7.42e-05		GO:0001817	0.292082	0
745	12	GO Biological Process		Brain development	0.0012	TP53|APP|BAX|CASP3|MTOR|BNIP3|PTEN|HDAC1|BAK1|BAD|BCL2|CXCR4	124	492|465|318|552|342|351|381|411|522|513|321|510	7.71e-05		GO:0007420	0.292082	0
743	12	GO Biological Process		Protein localization to organelle	0.0012	RB1|TP53|BAX|BID|HGS|LAMP1|HSP90AA1|PIK3R4|BAD|ESR1|HSPA8|AKT1	124	363|492|318|534|306|498|486|393|513|537|432|540	7.52e-05		GO:0033365	0.292082	0
49	4	GO Biological Process		Positive regulation of organ growth	0.0012	MAPK14|IGF1|MTOR|AKT1	124	402|450|342|540	7.4e-05		GO:0046622	0.292082	0
163	6	GO Biological Process		Regulation of cytokine-mediated signaling pathway	0.0013	IFNG|FADD|CASP8|CXCR4|TNF|IRGM	124	528|549|426|510|348|501	8.09e-05		GO:0001959	0.288606	0
999	14	GO Biological Process		Intracellular protein transport	0.0013	TGFB1|TP53|ATG3|BAX|RAB24|GABARAP|BID|HGS|HDAC6|HSP90AA1|PIK3R4|BAD|HSPA8|AKT1	124	531|492|507|318|390|441|534|306|477|486|393|513|432|540	8.12e-05		GO:0006886	0.288606	0
99	5	GO Biological Process		Gland morphogenesis	0.0013	TGFB1|TGM2|BCL2|TNF|ESR1	124	531|309|321|348|537	7.89e-05		GO:0022612	0.288606	0
525	10	GO Biological Process		Cell part morphogenesis	0.0013	APP|BAX|BCL2L1|ULK1|HDAC6|HSP90AA1|PTEN|ULK2|BCL2|CXCR4	124	465|318|324|384|477|486|381|543|321|510	8.42e-05		GO:0032990	0.288606	0
421	9	GO Biological Process		Axon development	0.0013	APP|CASP3|ULK1|HDAC6|HSP90AA1|PTEN|ULK2|BCL2|CXCR4	124	465|552|384|477|486|381|543|321|510	8.32e-05		GO:0061564	0.288606	0
17	3	GO Biological Process		Regulation of fibroblast apoptotic process	0.0013	TP53|BID|PIK3CG	124	492|534|435	7.87e-05		GO:2000269	0.288606	0
166	6	GO Biological Process		Response to unfolded protein	0.0014	WIPI1|BAX|EIF2AK3|HSP90AA1|BAK1|HSPA8	124	354|318|423|486|522|432	8.91e-05		GO:0006986	0.285387	0
424	9	GO Biological Process		Endomembrane system organization	0.0014	PIK3C3|EIF2AK3|HGS|HTT|PTEN|SQSTM1|CXCR4|AKT1|CLN3	124	468|423|306|378|381|405|510|540|480	8.77e-05		GO:0010256	0.285387	0
18	3	GO Biological Process		Positive regulation of steroid biosynthetic process	0.0014	IFNG|PRKAA1|TNF	124	528|333|348	9.15e-05		GO:0010893	0.285387	0
242	7	GO Biological Process		Lymphocyte differentiation	0.0014	TP53|BAX|FADD|MTOR|ATG5|BAK1|BCL2	124	492|318|549|342|387|522|321	8.83e-05		GO:0030098	0.285387	0
51	4	GO Biological Process		T cell differentiation in thymus	0.0014	TP53|FADD|ATG5|BCL2	124	492|549|387|321	8.57e-05		GO:0033077	0.285387	0
102	5	GO Biological Process		Organelle fusion	0.0014	BAX|SNCA|UVRAG|BAK1|CLN3	124	318|483|516|522|480	9.03e-05		GO:0048284	0.285387	0
328	8	GO Biological Process		Response to steroid hormone	0.0014	TGFB1|RB1|NPC1|CASP3|BAD|BCL2|TNF|ESR1	124	531|363|489|552|513|321|348|537	8.71e-05		GO:0048545	0.285387	0
167	6	GO Biological Process		Positive regulation of protein secretion	0.0014	TGFB1|IFNG|IGF1|BAD|INS|TNF	124	531|528|450|513|420|348	9.2e-05		GO:0050714	0.285387	0
1422	17	GO Biological Process		Negative regulation of rna metabolic process	0.0014	TGFB1|NFKB1|CDKN1B|IFNG|MAPK14|RB1|TP53|APP|HDAC6|SNCA|MTOR|HDAC1|SQSTM1|TNF|ESR1|CDKN2A|HSPA8	124	531|372|345|528|402|363|492|465|477|483|342|411|405|348|537|546|432	9.02e-05		GO:0051253	0.285387	0
331	8	GO Biological Process		Cellular response to peptide	0.0014	RPS6KB1|NFKB1|TP53|APP|IGF1|PTEN|INS|AKT1	124	414|372|492|465|450|381|420|540	9.26e-05		GO:1901653	0.285387	0
52	4	GO Biological Process		Regulation of pri-mirna transcription by rna polymerase ii	0.0014	TGFB1|TP53|APP|TNF	124	531|492|465|348	9.2e-05		GO:1902893	0.285387	0
52	4	GO Biological Process		Regulation of vascular associated smooth muscle cell proliferation	0.0014	CDKN1B|IGF1|PTEN|TNF	124	345|450|381|348	9.2e-05		GO:1904705	0.285387	0
51	4	GO Biological Process		Positive regulation of extrinsic apoptotic signaling pathway	0.0014	TNFSF10|FADD|BID|PTEN	124	438|549|534|381	8.57e-05		GO:2001238	0.285387	0
53	4	GO Biological Process		Ovarian follicle development	0.0015	BAX|BCL2L1|BCL2|ESR1	124	318|324|321|537	9.86e-05		GO:0001541	0.282391	0
103	5	GO Biological Process		Lysosomal transport	0.0015	NPC1|HGS|LAMP1|HSPA8|CLN3	124	489|306|498|432|480	9.44e-05		GO:0007041	0.282391	0
104	5	GO Biological Process		Negative regulation of small molecule metabolic process	0.0015	TGFB1|NFKB1|TP53|INS|AKT1	124	531|372|492|420|540	9.86e-05		GO:0062014	0.282391	0
2	2	GO Biological Process		B cell negative selection	0.0016	BAX|BAK1	124	318|522	0.00011		GO:0002352	0.279588	0
433	9	GO Biological Process		Endocytosis	0.0016	PIK3C3|NPC1|APP|BCL2L1|HSP90AA1|SNCA|PIK3CG|BECN1|CLN3	124	468|489|465|324|486|483|435|429|480	0.0001		GO:0006897	0.279588	0
2371	23	GO Biological Process		Nervous system development	0.0016	TGFB1|IFNG|RB1|TP53|APP|BAX|CASP3|ULK1|HDAC6|HSP90AA1|MTOR|BNIP3|PTEN|HDAC1|BAK1|BAD|ULK2|BCL2|CXCR4|TNF|EIF4G1|AMBRA1|AKT1	124	531|528|363|492|465|318|552|384|477|486|342|351|381|411|522|513|543|321|510|348|315|357|540	0.0001		GO:0007399	0.279588	0
171	6	GO Biological Process		Pallium development	0.0016	BAX|CASP3|BNIP3|PTEN|HDAC1|BAD	124	318|552|351|381|411|513	0.0001		GO:0021543	0.279588	0
2	2	GO Biological Process		Late nucleophagy	0.0016	ATG7|ATG9A	124	471|327	0.00011		GO:0044805	0.279588	0
19	3	GO Biological Process		Negative regulation of phagocytosis	0.0016	ATG3|ATG5|PTEN	124	507|387|381	0.00011		GO:0050765	0.279588	0
2	2	GO Biological Process		Intrinsic apoptotic signaling pathway in response to hypoxia	0.0016	TP53|BNIP3	124	492|351	0.00011		GO:1990144	0.279588	0
19	3	GO Biological Process		Positive regulation of cardiac muscle cell differentiation	0.0016	TGFB1|IGF1|MTOR	124	531|450|342	0.00011		GO:2000727	0.279588	0
55	4	GO Biological Process		Positive regulation of interleukin-1 beta production	0.0017	IFNG|APP|CASP8|TNF	124	528|465|426|348	0.00011		GO:0032731	0.276955	0
107	5	GO Biological Process		Signal transduction in response to dna damage	0.0017	CDKN1B|MAPK14|TP53|BAX|BID	124	345|402|492|318|534	0.00011		GO:0042770	0.276955	0
543	10	GO Biological Process		Positive regulation of mapk cascade	0.0017	TGFB1|MAPK14|APP|IGF1|PRKAA1|PIK3CG|PTEN|INS|CXCR4|TNF	124	531|402|465|450|333|435|381|420|510|348	0.00011		GO:0043410	0.276955	0
1313	16	GO Biological Process		Cell cycle	0.0018	TGFB1|RPS6KB1|CDKN1B|IFNG|PIK3C3|RB1|TP53|BAX|BCL2L1|HSP90AA1|PRKAA1|HTT|UVRAG|MTOR|BECN1|CDKN2A	124	531|414|345|528|468|363|492|318|324|486|333|378|516|342|429|546	0.00012		GO:0007049	0.274473	0
20	3	GO Biological Process		Astrocyte activation	0.0018	IFNG|APP|TNF	124	528|465|348	0.00012		GO:0048143	0.274473	0
176	6	GO Biological Process		Positive regulation of developmental growth	0.0018	MAPK14|IGF1|MTOR|BCL2|CXCR4|AKT1	124	402|450|342|321|510|540	0.00012		GO:0048639	0.274473	0
175	6	GO Biological Process		Positive regulation of binding	0.0018	TGFB1|IFNG|RB1|APP|IGF1|EIF4G1	124	531|528|363|465|450|315	0.00012		GO:0051099	0.274473	0
56	4	GO Biological Process		Regulation of lymphocyte apoptotic process	0.0018	TP53|BAX|FADD|PTEN	124	492|318|549|381	0.00012		GO:0070228	0.274473	0
20	3	GO Biological Process		Positive regulation of cellular response to oxidative stress	0.0018	APP|HDAC6|TNF	124	465|477|348	0.00012		GO:1900409	0.274473	0
2734	25	GO Biological Process		Organic substance biosynthetic process	0.0018	TGFB1|NFKB1|PIK3C3|WIPI1|NPC1|TP53|ATG10|BAX|IGF1|HSP90AA1|SNCA|PRKAA1|ATG7|PIK3R4|PIK3CG|MTOR|ATG5|PTEN|TNF|ESR1|EIF4G1|ATG12|IRGM|AKT1|CLN3	124	531|372|468|354|489|492|339|318|450|486|483|333|471|393|435|342|387|381|348|537|315|444|501|540|480	0.00012		GO:1901576	0.274473	0
20	3	GO Biological Process		Positive regulation of autophagy of mitochondrion	0.0018	HDAC6|HTT|BNIP3	124	477|378|351	0.00012		GO:1903599	0.274473	0
1760	19	GO Biological Process		Tissue development	0.0019	TGFB1|MAPK14|RB1|TP53|IGF1|GAA|EIF2AK3|CASP3|CTSB|MTOR|TGM2|ATG5|PTEN|HDAC1|BCL2|CXCR4|ESR1|AMBRA1|AKT1	124	531|402|363|492|450|417|423|552|462|342|309|387|381|411|321|510|537|357|540	0.00012		GO:0009888	0.272125	0
178	6	GO Biological Process		Glial cell differentiation	0.0019	IFNG|APP|BNIP3|PTEN|TNF|AKT1	124	528|465|351|381|348|540	0.00013		GO:0010001	0.272125	0
57	4	GO Biological Process		Positive regulation of calcium ion transport into cytosol	0.0019	BAX|SNCA|HTT|BAK1	124	318|483|378|522	0.00013		GO:0010524	0.272125	0
257	7	GO Biological Process		Telencephalon development	0.0019	BAX|CASP3|BNIP3|PTEN|HDAC1|BAD|CXCR4	124	318|552|351|381|411|513|510	0.00013		GO:0021537	0.272125	0
445	9	GO Biological Process		Cell morphogenesis involved in neuron differentiation	0.0019	RB1|APP|ULK1|HDAC6|HSP90AA1|PTEN|ULK2|BCL2|CXCR4	124	363|465|384|477|486|381|543|321|510	0.00013		GO:0048667	0.272125	0
21	3	GO Biological Process		T cell lineage commitment	0.002	TP53|MTOR|BCL2	124	492|342|321	0.00014		GO:0002360	0.269897	0
259	7	GO Biological Process		Sex differentiation	0.002	TNFSF10|BAX|BCL2L1|CASP3|BAK1|BCL2|ESR1	124	438|318|324|552|522|321|537	0.00013		GO:0007548	0.269897	0
112	5	GO Biological Process		Glial cell development	0.002	IFNG|APP|PTEN|TNF|AKT1	124	528|465|381|348|540	0.00014		GO:0021782	0.269897	0
58	4	GO Biological Process		Positive regulation of mitotic nuclear division	0.002	RB1|IGF1|BECN1|INS	124	363|450|429|420	0.00014		GO:0045840	0.269897	0
21	3	GO Biological Process		Protein insertion into mitochondrial membrane	0.002	BAX|HSP90AA1|BAD	124	318|486|513	0.00014		GO:0051204	0.269897	0
113	5	GO Biological Process		Myeloid leukocyte differentiation	0.0021	IFNG|MAPK14|APP|CASP8|TNF	124	528|402|465|426|348	0.00014		GO:0002573	0.267778	0
59	4	GO Biological Process		Positive regulation of cell killing	0.0021	IFNG|FADD|LAMP1|BAD	124	528|549|498|513	0.00015		GO:0031343	0.267778	0
114	5	GO Biological Process		Regulation of gene silencing by mirna	0.0022	TGFB1|TP53|TNF|ESR1|EIF4G1	124	531|492|348|537|315	0.00015		GO:0060964	0.265758	0
566	10	GO Biological Process		Cell morphogenesis involved in differentiation	0.0023	RB1|APP|CASP3|ULK1|HDAC6|HSP90AA1|PTEN|ULK2|BCL2|CXCR4	124	363|465|552|384|477|486|381|543|321|510	0.00015		GO:0000904	0.263827	0
2611	24	GO Biological Process		Cellular biosynthetic process	0.0023	TGFB1|NFKB1|PIK3C3|WIPI1|NPC1|TP53|ATG10|BAX|IGF1|HSP90AA1|SNCA|PRKAA1|ATG7|PIK3R4|PIK3CG|MTOR|ATG5|PTEN|ESR1|EIF4G1|ATG12|IRGM|AKT1|CLN3	124	531|372|468|354|489|492|339|318|450|486|483|333|471|393|435|342|387|381|537|315|444|501|540|480	0.00016		GO:0044249	0.263827	0
115	5	GO Biological Process		Regulation of nucleocytoplasmic transport	0.0023	TGFB1|IFNG|MAPK14|TP53|CDKN2A	124	531|528|402|492|546	0.00016		GO:0046822	0.263827	0
22	3	GO Biological Process		Response to hyperoxia	0.0023	ATG7|FAS|BNIP3	124	471|399|351	0.00016		GO:0055093	0.263827	0
22	3	GO Biological Process		Negative regulation of release of cytochrome c from mitochondria	0.0023	BCL2L1|IGF1|AKT1	124	324|450|540	0.00016		GO:0090201	0.263827	0
1643	18	GO Biological Process		Macromolecule biosynthetic process	0.0024	NFKB1|PIK3C3|WIPI1|NPC1|TP53|ATG10|BAX|IGF1|HSP90AA1|ATG7|ATG5|PTEN|TNF|ESR1|EIF4G1|ATG12|IRGM|AKT1	124	372|468|354|489|492|339|318|450|486|471|387|381|348|537|315|444|501|540	0.00016		GO:0009059	0.261979	0
117	5	GO Biological Process		Regulation of circadian rhythm	0.0024	TP53|PRKAA1|ATG7|MTOR|MAPK8	124	492|333|471|342|408	0.00017		GO:0042752	0.261979	0
686	11	GO Biological Process		Regulation of secretion	0.0024	TGFB1|IFNG|PIK3C3|IGF1|HGS|LAMP1|SNCA|ATG5|BAD|INS|TNF	124	531|528|468|450|306|498|483|387|513|420|348	0.00016		GO:0051046	0.261979	0
61	4	GO Biological Process		Regulation of cardiac muscle tissue growth	0.0024	MAPK14|IGF1|MTOR|PTEN	124	402|450|342|381	0.00016		GO:0055021	0.261979	0
1070	14	GO Biological Process		Organonitrogen compound catabolic process	0.0024	TGFB1|CTSD|HDAC6|HSP90AA1|CTSB|ATG7|CASP8|MTOR|BNIP3|CTSS|SQSTM1|HSPA8|AKT1|CLN3	124	531|474|477|486|462|471|426|342|351|366|405|432|540|480	0.00017		GO:1901565	0.261979	0
3878	31	GO Biological Process		Regulation of cellular macromolecule biosynthetic process	0.0024	TGFB1|RPS6KB1|NFKB1|CDKN1B|IFNG|MAPK14|RB1|TP53|APP|FADD|IGF1|EIF2AK3|HDAC6|HSP90AA1|SNCA|PRKAA1|ATG7|MTOR|PTEN|HDAC1|SQSTM1|MAPK8|INS|BCL2|DAPK1|TNF|ESR1|EIF4G1|CDKN2A|HSPA8|AKT1	124	531|414|372|345|528|402|363|492|465|549|450|423|477|486|483|333|471|342|381|411|405|408|420|321|447|348|537|315|546|432|540	0.00017		GO:2000112	0.261979	0
61	4	GO Biological Process		Regulation of peptidyl-lysine acetylation	0.0024	APP|SNCA|PRKAA1|ATG5	124	465|483|333|387	0.00016		GO:2000756	0.261979	0
3	2	GO Biological Process		Regulation of nitrogen utilization	0.0025	BAX|BCL2	124	318|321	0.00017		GO:0006808	0.260206	0
23	3	GO Biological Process		Response to salt stress	0.0025	TP53|BAX|TNF	124	492|318|348	0.00018		GO:0009651	0.260206	0
574	10	GO Biological Process		Posttranscriptional regulation of gene expression	0.0025	RPS6KB1|MAPK14|APP|EIF2AK3|MTOR|DAPK1|TNF|EIF4G1|HSPA8|AKT1	124	414|402|465|423|342|447|348|315|432|540	0.00017		GO:0010608	0.260206	0
23	3	GO Biological Process		Regulation of smooth muscle cell apoptotic process	0.0025	IFNG|IGF1|CDKN2A	124	528|450|546	0.00018		GO:0034391	0.260206	0
3	2	GO Biological Process		Post-embryonic camera-type eye morphogenesis	0.0025	BAX|BAK1	124	318|522	0.00017		GO:0048597	0.260206	0
23	3	GO Biological Process		Positive regulation of oligodendrocyte differentiation	0.0025	MTOR|HDAC1|CXCR4	124	342|411|510	0.00018		GO:0048714	0.260206	0
271	7	GO Biological Process		Positive regulation of dna-binding transcription factor activity	0.0025	NFKB1|APP|PTEN|INS|TNF|ESR1|AKT1	124	372|465|381|420|348|537|540	0.00017		GO:0051091	0.260206	0
3	2	GO Biological Process		Positive regulation of calcidiol 1-monooxygenase activity	0.0025	IFNG|TNF	124	528|348	0.00017		GO:0060559	0.260206	0
3	2	GO Biological Process		Protein lipidation involved in autophagosome assembly	0.0025	ATG5|IRGM	124	387|501	0.00017		GO:0061739	0.260206	0
3	2	GO Biological Process		Motor neuron apoptotic process	0.0025	FADD|FAS	124	549|399	0.00017		GO:0097049	0.260206	0
23	3	GO Biological Process		Positive regulation of long-term synaptic potentiation	0.0025	APP|SQSTM1|INS	124	465|405|420	0.00018		GO:1900273	0.260206	0
3	2	GO Biological Process		Negative regulation of tau-protein kinase activity	0.0025	IFNG|RB1	124	528|363	0.00017		GO:1902948	0.260206	0
63	4	GO Biological Process		Response to cadmium ion	0.0026	CDKN1B|NPC1|MAPK8|AKT1	124	345|489|408|540	0.00019		GO:0046686	0.258503	0
191	6	GO Biological Process		Regulation of organelle assembly	0.0026	ATG3|ULK1|PRKAA1|HTT|ATG5|TNF	124	507|384|333|378|387|348	0.00019		GO:1902115	0.258503	0
192	6	GO Biological Process		Protein autophosphorylation	0.0027	EIF2AK3|ULK1|MTOR|ULK2|DAPK1|AKT1	124	423|384|342|543|447|540	0.00019		GO:0046777	0.256864	0
194	6	GO Biological Process		Positive regulation of i-kappab kinase/nf-kappab signaling	0.0028	TNFSF10|FADD|CASP8|TGM2|TNF|AKT1	124	438|549|426|309|348|540	0.0002		GO:0043123	0.255284	0
64	4	GO Biological Process		Maternal process involved in female pregnancy	0.0028	CTSB|MTOR|ESR1|AKT1	124	462|342|537|540	0.0002		GO:0060135	0.255284	0
24	3	GO Biological Process		Regulation of brown fat cell differentiation	0.0028	MAPK14|MTOR|INS	124	402|342|420	0.0002		GO:0090335	0.255284	0
24	3	GO Biological Process		Positive regulation of gene silencing by mirna	0.0028	TGFB1|TP53|EIF4G1	124	531|492|315	0.0002		GO:2000637	0.255284	0
967	13	GO Biological Process		Animal organ morphogenesis	0.0031	TGFB1|MAPK14|TP53|BAX|GAA|MTOR|TGM2|PTEN|HDAC1|BAK1|BCL2|TNF|ESR1	124	531|402|492|318|417|342|309|381|411|522|321|348|537	0.00022		GO:0009887	0.250864	0
25	3	GO Biological Process		Regulation of necrotic cell death	0.0031	FADD|CASP8|BNIP3	124	549|426|351	0.00022		GO:0010939	0.250864	0
4125	32	GO Biological Process		Regulation of cellular biosynthetic process	0.0031	TGFB1|RPS6KB1|NFKB1|CDKN1B|IFNG|MAPK14|RB1|TP53|APP|FADD|IGF1|EIF2AK3|HDAC6|HSP90AA1|SNCA|PRKAA1|ATG7|MTOR|PTEN|HDAC1|SQSTM1|MAPK8|INS|BCL2|DAPK1|TNF|ESR1|EIF4G1|CDKN2A|HSPA8|AKT1|CLN3	124	531|414|372|345|528|402|363|492|465|549|450|423|477|486|483|333|471|342|381|411|405|408|420|321|447|348|537|315|546|432|540|480	0.00022		GO:0031326	0.250864	0
67	4	GO Biological Process		Positive regulation of nucleocytoplasmic transport	0.0032	TGFB1|IFNG|MAPK14|TP53	124	531|528|402|492	0.00023		GO:0046824	0.249485	0
285	7	GO Biological Process		Positive regulation of ion transport	0.0033	IFNG|BAX|SNCA|HTT|CTSS|BAK1|AKT1	124	528|318|483|378|366|522|540	0.00024		GO:0043270	0.248149	0
26	3	GO Biological Process		Macrophage differentiation	0.0034	IFNG|APP|CASP8	124	528|465|426	0.00025		GO:0030225	0.246852	0
384	8	GO Biological Process		Axonogenesis	0.0035	APP|ULK1|HDAC6|HSP90AA1|PTEN|ULK2|BCL2|CXCR4	124	465|384|477|486|381|543|321|510	0.00025		GO:0007409	0.245593	0
69	4	GO Biological Process		Response to activity	0.0035	PRKAA1|MTOR|PTEN|CXCR4	124	333|342|381|510	0.00026		GO:0014823	0.245593	0
1400	16	GO Biological Process		Reproductive process	0.0035	CDKN1B|MAPK14|TNFSF10|APP|BAX|BCL2L1|CASP3|CTSB|CASP8|MTOR|PTEN|BAK1|BAD|BCL2|ESR1|AKT1	124	345|402|438|465|318|324|552|462|426|342|381|522|513|321|537|540	0.00025		GO:0022414	0.245593	0
128	5	GO Biological Process		Regulation of b cell activation	0.0035	TGFB1|CASP3|BAD|BCL2|CDKN2A	124	531|552|513|321|546	0.00025		GO:0050864	0.245593	0
128	5	GO Biological Process		Regulation of dna binding	0.0035	TGFB1|IFNG|RB1|IGF1|MAPK8	124	531|528|363|450|408	0.00025		GO:0051101	0.245593	0
726	11	GO Biological Process		Cell morphogenesis	0.0036	MAPK14|RB1|APP|CASP3|ULK1|HDAC6|HSP90AA1|PTEN|ULK2|BCL2|CXCR4	124	402|363|465|552|384|477|486|381|543|321|510	0.00026		GO:0000902	0.24437	0
4	2	GO Biological Process		Response to iron(ii) ion	0.0036	SNCA|MAP1LC3A	124	483|453	0.00026		GO:0010040	0.24437	0
387	8	GO Biological Process		Forebrain development	0.0036	APP|BAX|CASP3|BNIP3|PTEN|HDAC1|BAD|CXCR4	124	465|318|552|351|381|411|513|510	0.00026		GO:0030900	0.24437	0
129	5	GO Biological Process		Cellular response to unfolded protein	0.0036	WIPI1|BAX|EIF2AK3|BAK1|HSPA8	124	354|318|423|522|432	0.00026		GO:0034620	0.24437	0
4	2	GO Biological Process		CAMKK-AMPK signaling cascade	0.0036	PRKAA1|IRGM	124	333|501	0.00026		GO:0061762	0.24437	0
4	2	GO Biological Process		Activation of cysteine-type endopeptidase activity involved in apoptotic signaling pathway	0.0036	BAX|CASP8	124	318|426	0.00026		GO:0097296	0.24437	0
205	6	GO Biological Process		Gonad development	0.0037	TNFSF10|BAX|BCL2L1|CASP3|BCL2|ESR1	124	438|318|324|552|321|537	0.00027		GO:0008406	0.24318	0
728	11	GO Biological Process		Negative regulation of cell differentiation	0.0037	TGFB1|IFNG|RB1|TP53|APP|IGF1|PTEN|ULK2|BCL2|TNF|CDKN2A	124	531|528|363|492|465|450|381|543|321|348|546	0.00027		GO:0045596	0.24318	0
27	3	GO Biological Process		Positive regulation of translational initiation	0.0037	RPS6KB1|MTOR|TNF	124	414|342|348	0.00027		GO:0045948	0.24318	0
27	3	GO Biological Process		Cellular response to copper ion	0.0037	APP|SNCA|MAP1LC3A	124	465|483|453	0.00027		GO:0071280	0.24318	0
131	5	GO Biological Process		Negative regulation of epithelial cell proliferation	0.0038	TGFB1|CDKN1B|RB1|PTEN|TNF	124	531|345|363|381|348	0.00028		GO:0050680	0.242022	0
1273	15	GO Biological Process		Negative regulation of transcription, dna-templated	0.0039	TGFB1|NFKB1|CDKN1B|IFNG|RB1|TP53|APP|HDAC6|SNCA|HDAC1|SQSTM1|TNF|ESR1|CDKN2A|HSPA8	124	531|372|345|528|363|492|465|477|483|411|405|348|537|546|432	0.00029		GO:0045892	0.240894	0
71	4	GO Biological Process		Cellular response to hydrogen peroxide	0.0039	HDAC6|PRKAA1|BNIP3|MAP1LC3A	124	477|333|351|453	0.00029		GO:0070301	0.240894	0
133	5	GO Biological Process		Male gonad development	0.004	TNFSF10|BAX|BCL2L1|BCL2|ESR1	124	438|318|324|321|537	0.0003		GO:0008584	0.239794	0
28	3	GO Biological Process		Negative regulation of peptidyl-serine phosphorylation	0.004	BAX|PTEN|BAK1	124	318|381|522	0.0003		GO:0033137	0.239794	0
394	8	GO Biological Process		Response to peptide hormone	0.004	RPS6KB1|NFKB1|CDKN1B|TNFSF10|MTOR|PTEN|INS|AKT1	124	414|372|345|438|342|381|420|540	0.0003		GO:0043434	0.239794	0
867	12	GO Biological Process		Peptidyl-amino acid modification	0.0041	RPS6KB1|MAPK14|EIF2AK3|ULK1|HDAC6|PRKAA1|MTOR|TGM2|MAPK8|BCL2|CDKN2A|AKT1	124	414|402|423|384|477|333|342|309|408|321|546|540	0.00031		GO:0018193	0.238722	0
398	8	GO Biological Process		Regulation of translation	0.0042	RPS6KB1|APP|EIF2AK3|MTOR|DAPK1|TNF|EIF4G1|AKT1	124	414|465|423|342|447|348|315|540	0.00032		GO:0006417	0.237675	0
2056	20	GO Biological Process		Gene expression	0.0043	NFKB1|PIK3C3|TP53|APP|BAX|FADD|CASP3|CASP8|PIK3CG|CTSS|PTEN|BAK1|BAD|TNF|ESR1|EIF4G1|CDKN2A|HSPA8|AKT1|CLN3	124	372|468|492|465|318|549|552|426|435|366|381|522|513|348|537|315|546|432|540|480	0.00032		GO:0010467	0.236653	0
29	3	GO Biological Process		TOR signaling	0.0044	RPS6KB1|MTOR|AKT1	124	414|342|540	0.00033		GO:0031929	0.235655	0
1587	17	GO Biological Process		Positive regulation of transcription, dna-templated	0.0044	TGFB1|NFKB1|MAPK14|RB1|TP53|APP|FADD|IGF1|EIF2AK3|PRKAA1|MTOR|HDAC1|SQSTM1|TNF|ESR1|CDKN2A|AKT1	124	531|372|402|363|492|465|549|450|423|333|342|411|405|348|537|546|540	0.00033		GO:0045893	0.235655	0
1592	17	GO Biological Process		Cellular macromolecule biosynthetic process	0.0045	NFKB1|PIK3C3|WIPI1|NPC1|TP53|ATG10|BAX|IGF1|HSP90AA1|ATG7|ATG5|PTEN|ESR1|EIF4G1|ATG12|IRGM|AKT1	124	372|468|354|489|492|339|318|450|486|471|387|381|537|315|444|501|540	0.00034		GO:0034645	0.234679	0
5841	40	GO Biological Process		Developmental process	0.0046	TGFB1|CDKN1B|IFNG|MAPK14|TNFSF10|RB1|TP53|APP|BAX|FADD|BCL2L1|IGF1|GAA|EIF2AK3|CASP3|ULK1|HDAC6|HSP90AA1|CTSB|ATG7|CASP8|PIK3CG|MTOR|TGM2|BNIP3|ATG5|PTEN|HDAC1|BAK1|SQSTM1|BAD|ULK2|BCL2|CXCR4|TNF|ESR1|EIF4G1|CDKN2A|AMBRA1|AKT1	124	531|345|528|402|438|363|492|465|318|549|324|450|417|423|552|384|477|486|462|471|426|435|342|309|351|387|381|411|522|405|513|543|321|510|348|537|315|546|357|540	0.00035		GO:0032502	0.233724	0
630	10	GO Biological Process		Regulation of secretion by cell	0.0047	TGFB1|IFNG|PIK3C3|IGF1|HGS|LAMP1|SNCA|BAD|INS|TNF	124	531|528|468|450|306|498|483|513|420|348	0.00036		GO:1903530	0.23279	0
5	2	GO Biological Process		Activation-induced cell death of t cells	0.0048	FAS|AKT1	124	399|540	0.00037		GO:0006924	0.231876	0
30	3	GO Biological Process		Salivary gland morphogenesis	0.0048	TGFB1|TGM2|TNF	124	531|309|348	0.00036		GO:0007435	0.231876	0
30	3	GO Biological Process		Positive regulation of peptidyl-threonine phosphorylation	0.0048	TGFB1|APP|IRGM	124	531|465|501	0.00036		GO:0010800	0.231876	0
5	2	GO Biological Process		Positive regulation of neuron maturation	0.0048	MTOR|BCL2	124	342|321	0.00037		GO:0014042	0.231876	0
5	2	GO Biological Process		Autophagy of peroxisome	0.0048	PIK3C3|PIK3R4	124	468|393	0.00037		GO:0030242	0.231876	0
30	3	GO Biological Process		Regulation of myeloid cell apoptotic process	0.0048	PTEN|BCL2|CDKN2A	124	381|321|546	0.00036		GO:0033032	0.231876	0
30	3	GO Biological Process		Regulation of cellular respiration	0.0048	IFNG|SNCA|BNIP3	124	528|483|351	0.00036		GO:0043457	0.231876	0
30	3	GO Biological Process		Positive regulation of cytokine secretion	0.0048	IFNG|INS|TNF	124	528|420|348	0.00036		GO:0050715	0.231876	0
5	2	GO Biological Process		Thymocyte apoptotic process	0.0048	BAX|BAK1	124	318|522	0.00037		GO:0070242	0.231876	0
5	2	GO Biological Process		Apoptotic process involved in blood vessel morphogenesis	0.0048	BAX|BAK1	124	318|522	0.00037		GO:1902262	0.231876	0
30	3	GO Biological Process		Positive regulation of leukocyte apoptotic process	0.0048	TP53|BAX|CDKN2A	124	492|318|546	0.00036		GO:2000108	0.231876	0
518	9	GO Biological Process		Transmembrane receptor protein tyrosine kinase signaling pathway	0.0049	TGFB1|MAPK14|IGF1|EIF2AK3|CASP3|HSP90AA1|PTEN|INS|AKT1	124	531|402|450|423|552|486|381|420|540	0.00038		GO:0007169	0.23098	0
308	7	GO Biological Process		Vesicle organization	0.0049	PIK3C3|HGS|SNCA|UVRAG|SQSTM1|BCL2|CLN3	124	468|306|483|516|405|321|480	0.00037		GO:0016050	0.23098	0
1759	18	GO Biological Process		Positive regulation of rna metabolic process	0.0049	TGFB1|NFKB1|MAPK14|RB1|TP53|APP|FADD|IGF1|EIF2AK3|PRKAA1|MTOR|HDAC1|SQSTM1|TNF|ESR1|CDKN2A|HSPA8|AKT1	124	531|372|402|363|492|465|549|450|423|333|342|411|405|348|537|546|432|540	0.00037		GO:0051254	0.23098	0
410	8	GO Biological Process		Blood vessel morphogenesis	0.005	TGFB1|MAPK14|BAX|EIF2AK3|PIK3CG|PTEN|BAK1|AKT1	124	531|402|318|423|435|381|522|540	0.00038		GO:0048514	0.230103	0
410	8	GO Biological Process		Gland development	0.005	TGFB1|FADD|TGM2|PTEN|BCL2|TNF|ESR1|AKT1	124	531|549|309|381|321|348|537|540	0.00038		GO:0048732	0.230103	0
522	9	GO Biological Process		Heart development	0.0052	TGFB1|CDKN1B|RB1|TP53|GAA|CASP3|MTOR|ATG5|PTEN	124	531|345|363|492|417|552|342|387|381	0.0004		GO:0007507	0.2284	0
142	5	GO Biological Process		Cytosolic transport	0.0052	PIK3C3|WIPI1|LAMP1|BECN1|CLN3	124	468|354|498|429|480	0.0004		GO:0016482	0.2284	0
142	5	GO Biological Process		T cell differentiation	0.0052	TP53|FADD|MTOR|ATG5|BCL2	124	492|549|342|387|321	0.0004		GO:0030217	0.2284	0
524	9	GO Biological Process		Response to growth factor	0.0053	TGFB1|RPS6KB1|MAPK14|TP53|APP|CASP3|HDAC6|PTEN|AKT1	124	531|414|402|492|465|552|477|381|540	0.00041		GO:0070848	0.227572	0
223	6	GO Biological Process		Positive regulation of immune effector process	0.0054	TGFB1|IFNG|MAPK14|FADD|LAMP1|TNF	124	531|528|402|549|498|348	0.00042		GO:0002699	0.226761	0
144	5	GO Biological Process		Positive regulation of inflammatory response	0.0054	IFNG|SNCA|PIK3CG|TGM2|TNF	124	528|483|435|309|348	0.00042		GO:0050729	0.226761	0
79	4	GO Biological Process		Regulation of release of sequestered calcium ion into cytosol	0.0054	BAX|SNCA|HTT|ATG5	124	318|483|378|387	0.00042		GO:0051279	0.226761	0
32	3	GO Biological Process		Negative regulation of intrinsic apoptotic signaling pathway in response to dna damage	0.0055	BCL2L1|BID|BCL2	124	324|534|321	0.00043		GO:1902230	0.225964	0
418	8	GO Biological Process		Regulation of immune effector process	0.0056	TGFB1|IFNG|MAPK14|FADD|LAMP1|ATG5|INS|TNF	124	531|528|402|549|498|387|420|348	0.00044		GO:0002697	0.225181	0
316	7	GO Biological Process		Small gtpase mediated signal transduction	0.0056	MAPK14|RB1|TP53|IGF1|RAB24|RGS19|CDKN2A	124	402|363|492|450|390|504|546	0.00043		GO:0007264	0.225181	0
145	5	GO Biological Process		Positive regulation of cation transmembrane transport	0.0056	IFNG|BAX|SNCA|HTT|CTSS	124	528|318|483|378|366	0.00044		GO:1904064	0.225181	0
532	9	GO Biological Process		Response to wounding	0.0059	TGFB1|BAX|CASP3|PIK3CG|MTOR|BNIP3|HDAC1|INS|BCL2	124	531|318|552|435|342|351|411|420|321	0.00046		GO:0009611	0.222915	0
147	5	GO Biological Process		Positive regulation of epithelial cell migration	0.0059	TGFB1|IFNG|HDAC6|MTOR|AKT1	124	531|528|477|342|540	0.00046		GO:0010634	0.222915	0
147	5	GO Biological Process		Positive regulation of synaptic transmission	0.0059	APP|PTEN|SQSTM1|INS|TNF	124	465|381|405|420|348	0.00046		GO:0050806	0.222915	0
33	3	GO Biological Process		Response to iron ion	0.006	SNCA|MAP1LC3A|BCL2	124	483|453|321	0.00047		GO:0010039	0.222185	0
33	3	GO Biological Process		Regulation of fibroblast migration	0.006	TGFB1|AKT1|CLN3	124	531|540|480	0.00047		GO:0010762	0.222185	0
33	3	GO Biological Process		Positive regulation of myotube differentiation	0.006	MAPK14|MTOR|BCL2	124	402|342|321	0.00047		GO:0010831	0.222185	0
33	3	GO Biological Process		Cellular senescence	0.006	MAPK14|TP53|CDKN2A	124	402|492|546	0.00047		GO:0090398	0.222185	0
228	6	GO Biological Process		Positive regulation of leukocyte cell-cell adhesion	0.006	IFNG|FADD|IGF1|BAD|TNF|AKT1	124	528|549|450|513|348|540	0.00047		GO:1903039	0.222185	0
6	2	GO Biological Process		B cell lineage commitment	0.0061	TP53|BCL2	124	492|321	0.00049		GO:0002326	0.221467	0
82	4	GO Biological Process		Response to osmotic stress	0.0061	TP53|BAX|CASP3|TNF	124	492|318|552|348	0.00048		GO:0006970	0.221467	0
6	2	GO Biological Process		Granzyme-mediated apoptotic signaling pathway	0.0061	LAMP1|BNIP3	124	498|351	0.00049		GO:0008626	0.221467	0
6	2	GO Biological Process		Aggrephagy	0.0061	ATG5|SQSTM1	124	387|405	0.00049		GO:0035973	0.221467	0
6	2	GO Biological Process		TRAIL-activated apoptotic signaling pathway	0.0061	FADD|CASP8	124	549|426	0.00049		GO:0036462	0.221467	0
148	5	GO Biological Process		Negative regulation of neuron apoptotic process	0.0061	BAX|BCL2L1|BCL2|AMBRA1|CLN3	124	318|324|321|357|480	0.00048		GO:0043524	0.221467	0
82	4	GO Biological Process		Lymphocyte proliferation	0.0061	TP53|BAX|PIK3CG|BCL2	124	492|318|435|321	0.00048		GO:0046651	0.221467	0
6	2	GO Biological Process		Intracellular ph elevation	0.0061	BCL2|CLN3	124	321|480	0.00049		GO:0051454	0.221467	0
82	4	GO Biological Process		Positive regulation of mitotic cell cycle phase transition	0.0061	RB1|APP|EIF4G1|AKT1	124	363|465|315|540	0.00048		GO:1901992	0.221467	0
6	2	GO Biological Process		Regulation of wound healing, spreading of epidermal cells	0.0061	MTOR|PTEN	124	342|381	0.00049		GO:1903689	0.221467	0
6	2	GO Biological Process		Positive regulation of i-kappab phosphorylation	0.0061	TNF|AKT1	124	348|540	0.00049		GO:1903721	0.221467	0
230	6	GO Biological Process		Ras protein signal transduction	0.0062	MAPK14|RB1|TP53|IGF1|RAB24|CDKN2A	124	402|363|492|450|390|546	0.00049		GO:0007265	0.220761	0
230	6	GO Biological Process		Regulation of symbiotic process	0.0062	HDAC1|BAD|BCL2|CXCR4|TNF|HSPA8	124	411|513|321|510|348|432	0.00049		GO:0043903	0.220761	0
231	6	GO Biological Process		Response to insulin	0.0063	RPS6KB1|TNFSF10|MTOR|PTEN|INS|AKT1	124	414|438|342|381|420|540	0.0005		GO:0032868	0.220066	0
150	5	GO Biological Process		Negative regulation of ion transport	0.0063	SNCA|MTOR|PTEN|BCL2|AKT1	124	483|342|381|321|540	0.00051		GO:0043271	0.220066	0
83	4	GO Biological Process		Regulation of fibroblast proliferation	0.0063	TP53|BAX|IGF1|ESR1	124	492|318|450|537	0.0005		GO:0048145	0.220066	0
34	3	GO Biological Process		Positive regulation of cardiac muscle tissue growth	0.0063	MAPK14|IGF1|MTOR	124	402|450|342	0.00051		GO:0055023	0.220066	0
34	3	GO Biological Process		Regulation of presynapse assembly	0.0063	APP|SNCA|EIF4G1	124	465|483|315	0.00051		GO:1905606	0.220066	0
151	5	GO Biological Process		Regulation of histone modification	0.0065	TP53|APP|SNCA|ATG5|MAPK8	124	492|465|483|387|408	0.00052		GO:0031056	0.218709	0
84	4	GO Biological Process		Positive regulation of cell cycle arrest	0.0065	CDKN1B|TP53|BAX|CDKN2A	124	345|492|318|546	0.00053		GO:0071158	0.218709	0
329	7	GO Biological Process		Regulation of t cell activation	0.0068	IFNG|FADD|IGF1|CASP3|BAD|CDKN2A|AKT1	124	528|549|450|552|513|546|540	0.00055		GO:0050863	0.216749	0
330	7	GO Biological Process		Negative regulation of cell development	0.0069	TP53|APP|IGF1|PTEN|ULK2|BCL2|TNF	124	492|465|450|381|543|321|348	0.00056		GO:0010721	0.216115	0
154	5	GO Biological Process		Placenta development	0.007	CDKN1B|MAPK14|CTSB|CASP8|AKT1	124	345|402|462|426|540	0.00057		GO:0001890	0.21549	0
154	5	GO Biological Process		Regulation of calcium ion transmembrane transport	0.007	BAX|SNCA|HTT|PIK3CG|ATG5	124	318|483|378|435|387	0.00057		GO:1903169	0.21549	0
86	4	GO Biological Process		Post-embryonic development	0.0071	BAX|MTOR|BAK1|BCL2	124	318|342|522|321	0.00057		GO:0009791	0.214874	0
333	7	GO Biological Process		Regulation of protein secretion	0.0072	TGFB1|IFNG|PIK3C3|IGF1|BAD|INS|TNF	124	531|528|468|450|513|420|348	0.00059		GO:0050708	0.214267	0
36	3	GO Biological Process		Protein targeting to vacuole	0.0073	HGS|PIK3R4|HSPA8	124	306|393|432	0.0006		GO:0006623	0.213668	0
36	3	GO Biological Process		T cell proliferation	0.0073	TP53|BAX|PIK3CG	124	492|318|435	0.0006		GO:0042098	0.213668	0
36	3	GO Biological Process		Axon extension	0.0073	ULK1|HSP90AA1|ULK2	124	384|486|543	0.0006		GO:0048675	0.213668	0
36	3	GO Biological Process		Regulation of calcineurin-nfat signaling cascade	0.0073	IGF1|MTOR|TNF	124	450|342|348	0.0006		GO:0070884	0.213668	0
36	3	GO Biological Process		Cellular response to alkaloid	0.0073	BCL2L1|CASP3|ATG7	124	324|552|471	0.0006		GO:0071312	0.213668	0
36	3	GO Biological Process		Regulation of superoxide metabolic process	0.0073	TGFB1|APP|TNF	124	531|465|348	0.0006		GO:0090322	0.213668	0
36	3	GO Biological Process		Regulation of nmda receptor activity	0.0073	IFNG|APP|DAPK1	124	528|465|447	0.0006		GO:2000310	0.213668	0
7	2	GO Biological Process		Protein insertion into mitochondrial membrane involved in apoptotic signaling pathway	0.0076	BAX|BAD	124	318|513	0.00062		GO:0001844	0.211919	0
7	2	GO Biological Process		Activation of cysteine-type endopeptidase activity involved in apoptotic process by cytochrome c	0.0076	BAX|BAK1	124	318|522	0.00062		GO:0008635	0.211919	0
88	4	GO Biological Process		Epithelial cell proliferation	0.0076	BAX|BAD|TNF|ESR1	124	318|513|348|537	0.00062		GO:0050673	0.211919	0
88	4	GO Biological Process		Heart contraction	0.0076	GAA|MTOR|ATG5|CXCR4	124	417|342|387|510	0.00062		GO:0060047	0.211919	0
7	2	GO Biological Process		Cellular response to hyperoxia	0.0076	ATG7|FAS	124	471|399	0.00062		GO:0071455	0.211919	0
7	2	GO Biological Process		Positive regulation of autophagosome maturation	0.0076	UVRAG|IRGM	124	516|501	0.00062		GO:1901098	0.211919	0
7	2	GO Biological Process		Positive regulation of tau-protein kinase activity	0.0076	APP|HSP90AA1	124	465|486	0.00062		GO:1902949	0.211919	0
680	10	GO Biological Process		Neuron projection development	0.0077	RB1|APP|CASP3|ULK1|HDAC6|HSP90AA1|PTEN|ULK2|BCL2|CXCR4	124	363|465|552|384|477|486|381|543|321|510	0.00064		GO:0031175	0.211351	0
807	11	GO Biological Process		Multicellular organismal reproductive process	0.0077	APP|BAX|BCL2L1|CASP3|CTSB|MTOR|PTEN|BAD|BCL2|ESR1|AKT1	124	465|318|324|552|462|342|381|513|321|537|540	0.00064		GO:0048609	0.211351	0
89	4	GO Biological Process		Regulation of cytokine production involved in immune response	0.0078	TGFB1|MAPK14|ATG5|TNF	124	531|402|387|348	0.00065		GO:0002718	0.210791	0
89	4	GO Biological Process		Regulation of steroid biosynthetic process	0.0078	NFKB1|IFNG|PRKAA1|TNF	124	372|528|333|348	0.00065		GO:0050810	0.210791	0
446	8	GO Biological Process		Modulation of chemical synaptic transmission	0.0079	APP|SNCA|MTOR|PTEN|SQSTM1|INS|TNF|CLN3	124	465|483|342|381|405|420|348|480	0.00066		GO:0050804	0.210237	0
245	6	GO Biological Process		Cellular response to tumor necrosis factor	0.0081	NFKB1|MAPK14|TP53|FAS|TNF|AKT1	124	372|402|492|399|348|540	0.00068		GO:0071356	0.209151	0
161	5	GO Biological Process		B cell activation	0.0082	TP53|BAX|CASP8|BAK1|BCL2	124	492|318|426|522|321	0.00069		GO:0042113	0.208619	0
687	10	GO Biological Process		Regulation of plasma membrane bounded cell projection organization	0.0083	ATG3|APP|HTT|MTOR|ATG5|PTEN|ULK2|INS|CXCR4|AKT1	124	507|465|378|342|387|381|543|420|510|540	0.0007		GO:0120035	0.208092	0
162	5	GO Biological Process		Regulation of mitotic nuclear division	0.0084	CDKN1B|RB1|IGF1|BECN1|INS	124	345|363|450|429|420	0.00071		GO:0007088	0.207572	0
39	3	GO Biological Process		Endocrine pancreas development	0.0087	EIF2AK3|BAK1|AKT1	124	423|522|540	0.00074		GO:0031018	0.206048	0
92	4	GO Biological Process		Positive regulation of exocytosis	0.0087	IFNG|HGS|LAMP1|SNCA	124	528|306|498|483	0.00073		GO:0045921	0.206048	0
39	3	GO Biological Process		Regulation of activated t cell proliferation	0.0087	FADD|IGF1|CASP3	124	549|450|552	0.00074		GO:0046006	0.206048	0
39	3	GO Biological Process		Positive regulation of response to endoplasmic reticulum stress	0.0087	APP|BAX|BAK1	124	465|318|522	0.00074		GO:1905898	0.206048	0
165	5	GO Biological Process		Calcium-mediated signaling	0.009	APP|EIF2AK3|PRKAA1|CXCR4|IRGM	124	465|423|333|510|501	0.00077		GO:0019722	0.204576	0
8	2	GO Biological Process		B cell apoptotic process	0.0091	BAX|BAK1	124	318|522	0.00078		GO:0001783	0.204096	0
4813	34	GO Biological Process		Regulation of gene expression	0.0091	TGFB1|RPS6KB1|NFKB1|CDKN1B|IFNG|MAPK14|RB1|TP53|APP|FADD|IGF1|EIF2AK3|HGS|HDAC6|SNCA|PRKAA1|CASP8|MTOR|ATG5|PTEN|HDAC1|BAK1|SQSTM1|MAPK8|INS|BCL2|DAPK1|TNF|ESR1|EIF4G1|CDKN2A|HSPA8|AKT1|CLN3	124	531|414|372|345|528|402|363|492|465|549|450|423|306|477|483|333|426|342|387|381|411|522|405|408|420|321|447|348|537|315|546|432|540|480	0.00078		GO:0010468	0.204096	0
8	2	GO Biological Process		Regulation of translation in response to endoplasmic reticulum stress	0.0091	EIF2AK3|EIF4G1	124	423|315	0.00078		GO:0036490	0.204096	0
8	2	GO Biological Process		Positive regulation of cell growth involved in cardiac muscle cell development	0.0091	IGF1|MTOR	124	450|342	0.00078		GO:0061051	0.204096	0
8	2	GO Biological Process		Stress-induced premature senescence	0.0091	MAPK14|TP53	124	402|492	0.00078		GO:0090400	0.204096	0
8	2	GO Biological Process		Regulation of hyaluronan biosynthetic process	0.0091	TGFB1|NFKB1	124	531|372	0.00078		GO:1900125	0.204096	0
8	2	GO Biological Process		Negative regulation of amyloid-beta clearance	0.0091	IFNG|TNF	124	528|348	0.00078		GO:1900222	0.204096	0
8	2	GO Biological Process		Positive regulation of ire1-mediated unfolded protein response	0.0091	BAX|BAK1	124	318|522	0.00078		GO:1903896	0.204096	0
40	3	GO Biological Process		T cell selection	0.0092	MTOR|ATG5|BCL2	124	342|387|321	0.00079		GO:0045058	0.203621	0
40	3	GO Biological Process		Positive regulation of pri-mirna transcription by rna polymerase ii	0.0092	TGFB1|TP53|TNF	124	531|492|348	0.00079		GO:1902895	0.203621	0
1253	14	GO Biological Process		Positive regulation of transcription by rna polymerase ii	0.0093	TGFB1|NFKB1|MAPK14|RB1|TP53|APP|FADD|IGF1|HDAC1|SQSTM1|TNF|ESR1|CDKN2A|AKT1	124	531|372|402|363|492|465|549|450|411|405|348|537|546|540	0.0008		GO:0045944	0.203152	0
95	4	GO Biological Process		Plasma membrane organization	0.0095	PTEN|CXCR4|AKT1|CLN3	124	381|510|540|480	0.00082		GO:0007009	0.202228	0
41	3	GO Biological Process		Positive regulation of protein import into nucleus	0.0098	TGFB1|IFNG|MAPK14	124	531|528|402	0.00085		GO:0042307	0.200877	0
356	7	GO Biological Process		Protein targeting	0.01	ATG3|GABARAP|BID|HGS|HSP90AA1|PIK3R4|HSPA8	124	507|441|534|306|486|393|432	0.00086		GO:0006605	0.2	0
170	5	GO Biological Process		Cellular response to radiation	0.0101	MAPK14|TP53|BAX|BCL2L1|BAK1	124	402|492|318|324|522	0.00088		GO:0071478	0.199568	0
467	8	GO Biological Process		Carbohydrate metabolic process	0.0102	MAPK14|GAA|PRKAA1|PTEN|BAD|INS|TNF|AKT1	124	402|417|333|381|513|420|348|540	0.00089		GO:0005975	0.19914	0
467	8	GO Biological Process		Organic hydroxy compound metabolic process	0.0102	NPC1|APP|IGF1|SNCA|CTSB|PRKAA1|PTEN|BCL2	124	489|465|450|483|462|333|381|321	0.00089		GO:1901615	0.19914	0
259	6	GO Biological Process		Learning or memory	0.0104	APP|CASP3|HTT|MTOR|PTEN|CLN3	124	465|552|378|342|381|480	0.0009		GO:0007611	0.198297	0
359	7	GO Biological Process		Regulation of chromosome organization	0.0104	RB1|TP53|APP|SNCA|BECN1|ATG5|MAPK8	124	363|492|465|483|429|387|408	0.00091		GO:0033044	0.198297	0
359	7	GO Biological Process		Golgi vesicle transport	0.0104	GABARAPL2|WIPI1|LAMP1|HTT|UVRAG|INS|CLN3	124	525|354|498|378|516|420|480	0.00091		GO:0048193	0.198297	0
42	3	GO Biological Process		Positive regulation of release of sequestered calcium ion into cytosol	0.0104	BAX|SNCA|HTT	124	318|483|378	0.00091		GO:0051281	0.198297	0
260	6	GO Biological Process		Regulation of ion transmembrane transporter activity	0.0105	IFNG|APP|HTT|CTSS|PTEN|DAPK1	124	528|465|378|366|381|447	0.00092		GO:0032412	0.197881	0
9	2	GO Biological Process		Negative regulation of myelination	0.0108	EIF2AK3|PTEN	124	423|381	0.00095		GO:0031642	0.196658	0
9	2	GO Biological Process		Positive regulation of developmental pigmentation	0.0108	BAX|BCL2	124	318|321	0.00095		GO:0048087	0.196658	0
9	2	GO Biological Process		Collateral sprouting	0.0108	APP|HDAC6	124	465|477	0.00095		GO:0048668	0.196658	0
9	2	GO Biological Process		Golgi to lysosome transport	0.0108	LAMP1|CLN3	124	498|480	0.00095		GO:0090160	0.196658	0
9	2	GO Biological Process		Positive regulation of response to reactive oxygen species	0.0108	HDAC6|TNF	124	477|348	0.00095		GO:1901033	0.196658	0
43	3	GO Biological Process		Collagen catabolic process	0.011	CTSD|CTSB|CTSS	124	474|462|366	0.00097		GO:0030574	0.195861	0
100	4	GO Biological Process		Regulation of calcium-mediated signaling	0.0112	IGF1|HTT|MTOR|TNF	124	450|378|342|348	0.00099		GO:0050848	0.195078	0
720	10	GO Biological Process		Enzyme linked receptor protein signaling pathway	0.0113	TGFB1|MAPK14|TP53|IGF1|EIF2AK3|CASP3|HSP90AA1|PTEN|INS|AKT1	124	531|402|492|450|423|552|486|381|420|540	0.00099		GO:0007167	0.194692	0
44	3	GO Biological Process		Response to antibiotic	0.0117	CDKN1B|TP53|HSP90AA1	124	345|492|486	0.001		GO:0046677	0.193181	0
598	9	GO Biological Process		Organelle localization	0.0118	WIPI1|HDAC6|HSP90AA1|HTT|UVRAG|PIK3CG|MTOR|BECN1|CLN3	124	354|477|486|378|516|435|342|429|480	0.001		GO:0051640	0.192812	0
479	8	GO Biological Process		Muscle structure development	0.0118	TGFB1|MAPK14|RB1|IGF1|CASP3|MTOR|ATG5|AKT1	124	531|402|363|450|552|342|387|540	0.001		GO:0061061	0.192812	0
368	7	GO Biological Process		Regulation of supramolecular fiber organization	0.0118	CDKN1B|RB1|APP|HDAC6|SNCA|MTOR|HSPA8	124	345|363|465|477|483|342|432	0.001		GO:1902903	0.192812	0
177	5	GO Biological Process		Regulation of cation channel activity	0.0118	IFNG|APP|HTT|CTSS|DAPK1	124	528|465|378|366|447	0.001		GO:2001257	0.192812	0
267	6	GO Biological Process		Establishment of protein localization to membrane	0.0119	NPC1|ATG3|BAX|BID|HSP90AA1|BAD	124	489|507|318|534|486|513	0.0011		GO:0090150	0.192445	0
45	3	GO Biological Process		Positive regulation of calcium-mediated signaling	0.0124	IGF1|HTT|TNF	124	450|378|348	0.0011		GO:0050850	0.190658	0
104	4	GO Biological Process		Positive regulation of lymphocyte mediated immunity	0.0128	TGFB1|FADD|LAMP1|TNF	124	531|549|498|348	0.0011		GO:0002708	0.189279	0
10	2	GO Biological Process		Positive regulation of rna polymerase ii transcription preinitiation complex assembly	0.0128	TP53|ESR1	124	492|537	0.0011		GO:0045899	0.189279	0
10	2	GO Biological Process		Regulation of vascular wound healing	0.0128	CXCR4|TNF	124	510|348	0.0011		GO:0061043	0.189279	0
10	2	GO Biological Process		Neuron projection maintenance	0.0128	APP|INS	124	465|420	0.0011		GO:1990535	0.189279	0
46	3	GO Biological Process		Negative regulation of smooth muscle cell proliferation	0.013	CDKN1B|IFNG|PTEN	124	345|528|381	0.0012		GO:0048662	0.188606	0
46	3	GO Biological Process		Negative regulation of lipid localization	0.013	NFKB1|TNF|AKT1	124	372|348|540	0.0012		GO:1905953	0.188606	0
183	5	GO Biological Process		Female pregnancy	0.0135	CTSB|MTOR|BCL2|ESR1|AKT1	124	462|342|321|537|540	0.0012		GO:0007565	0.186967	0
183	5	GO Biological Process		Regulation of cell size	0.0135	MTOR|PTEN|ULK2|AKT1|CLN3	124	342|381|543|540|480	0.0012		GO:0008361	0.186967	0
183	5	GO Biological Process		Regulation of mrna stability	0.0135	MAPK14|MTOR|EIF4G1|HSPA8|AKT1	124	402|342|315|432|540	0.0012		GO:0043488	0.186967	0
275	6	GO Biological Process		Regulation of cellular protein catabolic process	0.0136	GABARAPL2|RB1|HSP90AA1|PTEN|CDKN2A|AKT1	124	525|363|486|381|546|540	0.0012		GO:1903362	0.186646	0
47	3	GO Biological Process		Regulation of acute inflammatory response	0.0137	PIK3CG|INS|TNF	124	435|420|348	0.0012		GO:0002673	0.186328	0
47	3	GO Biological Process		Negative regulation of i-kappab kinase/nf-kappab signaling	0.0137	CASP8|HDAC1|ESR1	124	426|411|537	0.0012		GO:0043124	0.186328	0
47	3	GO Biological Process		Negative regulation of oxidative stress-induced cell death	0.0137	ATG7|INS|AKT1	124	471|420|540	0.0012		GO:1903202	0.186328	0
107	4	GO Biological Process		Stress-activated mapk cascade	0.0139	NFKB1|MAPK14|MAPK8|TNF	124	372|402|408|348	0.0013		GO:0051403	0.185699	0
380	7	GO Biological Process		Anatomical structure homeostasis	0.0139	RB1|DRAM2|BAX|GAA|HSP90AA1|PRKAA1|BCL2	124	363|459|318|417|486|333|321	0.0013		GO:0060249	0.185699	0
107	4	GO Biological Process		Regulation of postsynapse organization	0.0139	APP|PTEN|INS|HSPA8	124	465|381|420|432	0.0013		GO:0099175	0.185699	0
494	8	GO Biological Process		Cellular response to growth factor stimulus	0.014	TGFB1|RPS6KB1|MAPK14|TP53|APP|CASP3|PTEN|AKT1	124	531|414|402|492|465|552|381|540	0.0013		GO:0071363	0.185387	0
495	8	GO Biological Process		Protein localization to membrane	0.0141	NPC1|ATG3|BAX|BID|HGS|HSP90AA1|BAD|TNF	124	489|507|318|534|306|486|513|348	0.0013		GO:0072657	0.185078	0
1021	12	GO Biological Process		Protein modification by small protein conjugation or removal	0.0142	TP53|ATG10|ATG3|HGS|HDAC6|ATG7|BECN1|PTEN|BCL2|ESR1|CDKN2A|AKT1	124	492|339|507|306|477|471|429|381|321|537|546|540	0.0013		GO:0070647	0.184771	0
108	4	GO Biological Process		Myeloid cell homeostasis	0.0143	RB1|BAX|CASP3|BAK1	124	363|318|552|522	0.0013		GO:0002262	0.184466	0
48	3	GO Biological Process		Regulation of skeletal muscle tissue development	0.0144	TGFB1|PRKAA1|BCL2	124	531|333|321	0.0013		GO:0048641	0.184164	0
1170	13	GO Biological Process		Cell projection organization	0.0145	RB1|APP|CASP3|ULK1|HDAC6|HSP90AA1|MTOR|PTEN|ULK2|INS|BCL2|CXCR4|AKT1	124	363|465|552|384|477|486|342|381|543|420|321|510|540	0.0013		GO:0030030	0.183863	0
280	6	GO Biological Process		Striated muscle tissue development	0.0146	TGFB1|MAPK14|RB1|MTOR|ATG5|PTEN	124	531|402|363|342|387|381	0.0013		GO:0014706	0.183565	0
109	4	GO Biological Process		Limbic system development	0.0146	BAX|CASP3|PTEN|HDAC1	124	318|552|381|411	0.0013		GO:0021761	0.183565	0
11	2	GO Biological Process		Toll-like receptor 3 signaling pathway	0.0146	FADD|CASP8	124	549|426	0.0013		GO:0034138	0.183565	0
11	2	GO Biological Process		SNARE complex assembly	0.0146	SNCA|UVRAG	124	483|516	0.0013		GO:0035493	0.183565	0
11	2	GO Biological Process		Anoikis	0.0146	MTOR|AKT1	124	342|540	0.0013		GO:0043276	0.183565	0
11	2	GO Biological Process		Regulation of cellular carbohydrate catabolic process	0.0146	TP53|INS	124	492|420	0.0013		GO:0043471	0.183565	0
109	4	GO Biological Process		Neuromuscular process	0.0146	APP|GAA|PTEN|CLN3	124	465|417|381|480	0.0013		GO:0050905	0.183565	0
11	2	GO Biological Process		Positive regulation of mitochondrial calcium ion concentration	0.0146	TGM2|BNIP3	124	309|351	0.0013		GO:0051561	0.183565	0
11	2	GO Biological Process		Regulation of cellular response to osmotic stress	0.0146	BAD|CLN3	124	513|480	0.0013		GO:0106049	0.183565	0
11	2	GO Biological Process		Positive regulation of production of mirnas involved in gene silencing by mirna	0.0146	TGFB1|TP53	124	531|492	0.0013		GO:1903800	0.183565	0
281	6	GO Biological Process		Response to drug	0.0147	CDKN1B|NPC1|TP53|ATG5|BCL2|CXCR4	124	345|489|492|387|321|510	0.0014		GO:0042493	0.183268	0
110	4	GO Biological Process		Phosphatidylinositol biosynthetic process	0.015	PIK3C3|PIK3R4|PIK3CG|PTEN	124	468|393|435|381	0.0014		GO:0006661	0.182391	0
110	4	GO Biological Process		B cell differentiation	0.015	TP53|BAX|BAK1|BCL2	124	492|318|522|321	0.0014		GO:0030183	0.182391	0
49	3	GO Biological Process		Execution phase of apoptosis	0.015	CASP3|CASP8|AKT1	124	552|426|540	0.0014		GO:0097194	0.182391	0
191	5	GO Biological Process		Regulation of synaptic plasticity	0.0157	APP|PTEN|SQSTM1|INS|CLN3	124	465|381|405|420|480	0.0015		GO:0048167	0.18041	0
895	11	GO Biological Process		Negative regulation of transcription by rna polymerase ii	0.0158	TGFB1|NFKB1|IFNG|RB1|TP53|APP|SNCA|HDAC1|SQSTM1|TNF|ESR1	124	531|372|528|363|492|465|483|411|405|348|537	0.0015		GO:0000122	0.180134	0
50	3	GO Biological Process		Positive regulation of cytokine-mediated signaling pathway	0.0158	FADD|CXCR4|IRGM	124	549|510|501	0.0015		GO:0001961	0.180134	0
50	3	GO Biological Process		Neuron recognition	0.0158	APP|CASP3|CXCR4	124	465|552|510	0.0015		GO:0008038	0.180134	0
50	3	GO Biological Process		Regulation of cell aging	0.0158	TP53|PTEN|CDKN2A	124	492|381|546	0.0015		GO:0090342	0.180134	0
50	3	GO Biological Process		Cellular response to nerve growth factor stimulus	0.0158	APP|PTEN|AKT1	124	465|381|540	0.0015		GO:1990090	0.180134	0
394	7	GO Biological Process		Blood circulation	0.0164	TGFB1|GAA|MTOR|ATG5|INS|CXCR4|AKT1	124	531|417|342|387|420|510|540	0.0015		GO:0008015	0.178516	0
51	3	GO Biological Process		Response to axon injury	0.0165	BAX|BNIP3|BCL2	124	318|351|321	0.0015		GO:0048678	0.178252	0
12	2	GO Biological Process		Negative regulation of monooxygenase activity	0.0166	NFKB1|SNCA	124	372|483	0.0016		GO:0032769	0.177989	0
12	2	GO Biological Process		Positive regulation of killing of cells of other organism	0.0166	IFNG|BAD	124	528|513	0.0016		GO:0051712	0.177989	0
12	2	GO Biological Process		Prostate gland growth	0.0166	PTEN|ESR1	124	381|537	0.0016		GO:0060736	0.177989	0
12	2	GO Biological Process		Cellular response to manganese ion	0.0166	APP|EIF2AK3	124	465|423	0.0016		GO:0071287	0.177989	0
12	2	GO Biological Process		Regulation of apoptotic dna fragmentation	0.0166	BAX|CDKN2A	124	318|546	0.0016		GO:1902510	0.177989	0
12	2	GO Biological Process		Regulation of dendritic spine maintenance	0.0166	APP|INS	124	465|420	0.0016		GO:1902950	0.177989	0
1346	14	GO Biological Process		Organonitrogen compound biosynthetic process	0.0168	TGFB1|PIK3C3|WIPI1|NPC1|ATG10|IGF1|SNCA|ATG7|MTOR|ATG5|EIF4G1|ATG12|IRGM|AKT1	124	531|468|354|489|339|450|483|471|342|387|315|444|501|540	0.0016		GO:1901566	0.177469	0
52	3	GO Biological Process		Heart valve morphogenesis	0.0173	TGFB1|RB1|MTOR	124	531|363|342	0.0016		GO:0003179	0.176195	0
52	3	GO Biological Process		Neuromuscular process controlling balance	0.0173	APP|GAA|CLN3	124	465|417|480	0.0016		GO:0050885	0.176195	0
197	5	GO Biological Process		Regulation of ossification	0.0176	TGFB1|MAPK14|IGF1|BCL2|TNF	124	531|402|450|321|348	0.0017		GO:0030278	0.175449	0
6933	43	GO Biological Process		Multicellular organismal process	0.0177	TGFB1|CDKN1B|IFNG|MAPK14|TNFSF10|RB1|NPC1|TP53|APP|DRAM2|BAX|FADD|BCL2L1|IGF1|GAA|EIF2AK3|CASP3|ULK1|HDAC6|HSP90AA1|CTSB|PRKAA1|HTT|CASP8|PIK3CG|MTOR|TGM2|BNIP3|ATG5|PTEN|HDAC1|BAK1|BAD|ULK2|INS|BCL2|CXCR4|TNF|ESR1|EIF4G1|AMBRA1|AKT1|CLN3	124	531|345|528|402|438|363|489|492|465|459|318|549|324|450|417|423|552|384|477|486|462|333|378|426|435|342|309|351|387|381|411|522|513|543|420|321|510|348|537|315|357|540|480	0.0017		GO:0032501	0.175203	0
53	3	GO Biological Process		Regulation of mononuclear cell migration	0.0181	MAPK14|APP|TNF	124	402|465|348	0.0017		GO:0071675	0.174232	0
117	4	GO Biological Process		Negative regulation of transmembrane transport	0.0182	MTOR|PTEN|TNF|AKT1	124	342|381|348|540	0.0017		GO:0034763	0.173993	0
117	4	GO Biological Process		Positive regulation of cell division	0.0182	TGFB1|RB1|IGF1|INS	124	531|363|450|420	0.0017		GO:0051781	0.173993	0
199	5	GO Biological Process		Response to ketone	0.0182	TGFB1|BCL2L1|PRKAA1|BAD|AKT1	124	531|324|333|513|540	0.0017		GO:1901654	0.173993	0
199	5	GO Biological Process		Regulation of cell junction assembly	0.0182	APP|SNCA|PTEN|TNF|EIF4G1	124	465|483|381|348|315	0.0017		GO:1901888	0.173993	0
13	2	GO Biological Process		Activation of mapkkk activity	0.0188	APP|TNF	124	465|348	0.0018		GO:0000185	0.172584	0
13	2	GO Biological Process		Negative regulation of platelet-derived growth factor receptor signaling pathway	0.0188	HGS|SNCA	124	306|483	0.0018		GO:0010642	0.172584	0
13	2	GO Biological Process		Negative regulation of mitochondrial membrane potential	0.0188	BAX|BNIP3	124	318|351	0.0018		GO:0010917	0.172584	0
13	2	GO Biological Process		Response to leucine	0.0188	PIK3C3|MTOR	124	468|342	0.0018		GO:0043201	0.172584	0
13	2	GO Biological Process		Replicative senescence	0.0188	TP53|CDKN2A	124	492|546	0.0018		GO:0090399	0.172584	0
13	2	GO Biological Process		Negative regulation of anion transmembrane transport	0.0188	MTOR|AKT1	124	342|540	0.0018		GO:1903960	0.172584	0
13	2	GO Biological Process		Amyloid fibril formation	0.0188	APP|CDKN2A	124	465|546	0.0018		GO:1990000	0.172584	0
55	3	GO Biological Process		Regulation of histone acetylation	0.0198	APP|SNCA|ATG5	124	465|483|387	0.0019		GO:0035065	0.170333	0
55	3	GO Biological Process		Regulation of myoblast differentiation	0.0198	TGFB1|MAPK14|TNF	124	531|402|348	0.0019		GO:0045661	0.170333	0
301	6	GO Biological Process		Regulation of innate immune response	0.0199	NFKB1|IFNG|FADD|LAMP1|INS|IRGM	124	372|528|549|498|420|501	0.0019		GO:0045088	0.170115	0
205	5	GO Biological Process		Regulation of dephosphorylation	0.0204	TGFB1|IFNG|HTT|MTOR|TNF	124	531|528|378|342|348	0.002		GO:0035303	0.169037	0
56	3	GO Biological Process		Response to ischemia	0.0207	TP53|SQSTM1|BCL2	124	492|405|321	0.002		GO:0002931	0.168403	0
56	3	GO Biological Process		Regulation of cilium assembly	0.0207	ATG3|HTT|ATG5	124	507|378|387	0.002		GO:1902017	0.168403	0
14	2	GO Biological Process		Alpha-beta t cell lineage commitment	0.0211	MTOR|BCL2	124	342|321	0.002		GO:0002363	0.167572	0
14	2	GO Biological Process		Establishment or maintenance of transmembrane electrochemical gradient	0.0211	BAX|BAK1	124	318|522	0.002		GO:0010248	0.167572	0
14	2	GO Biological Process		Positive regulation of fibroblast migration	0.0211	TGFB1|AKT1	124	531|540	0.002		GO:0010763	0.167572	0
14	2	GO Biological Process		Positive regulation of smooth muscle cell apoptotic process	0.0211	IFNG|CDKN2A	124	528|546	0.002		GO:0034393	0.167572	0
14	2	GO Biological Process		Regulation of keratinocyte migration	0.0211	MTOR|PTEN	124	342|381	0.002		GO:0051547	0.167572	0
14	2	GO Biological Process		Negative regulation of necroptotic process	0.0211	FADD|CASP8	124	549|426	0.002		GO:0060546	0.167572	0
14	2	GO Biological Process		Cellular response to antibiotic	0.0211	CDKN1B|TP53	124	345|492	0.002		GO:0071236	0.167572	0
209	5	GO Biological Process		Regulation of leukocyte migration	0.0218	MAPK14|APP|FADD|TNF|AKT1	124	402|465|549|348|540	0.0021		GO:0002685	0.166154	0
209	5	GO Biological Process		Positive regulation of t cell activation	0.0218	IFNG|FADD|IGF1|BAD|AKT1	124	528|549|450|513|540	0.0021		GO:0050870	0.166154	0
58	3	GO Biological Process		Positive regulation of dephosphorylation	0.0224	TGFB1|IFNG|MTOR	124	531|528|342	0.0022		GO:0035306	0.164975	0
211	5	GO Biological Process		Glycerophospholipid biosynthetic process	0.0226	PIK3C3|PIK3R4|PIK3CG|PTEN|CLN3	124	468|393|435|381|480	0.0022		GO:0046474	0.164589	0
311	6	GO Biological Process		Negative regulation of cellular component movement	0.0228	TGFB1|CDKN1B|PTEN|BCL2|TNF|AKT1	124	531|345|381|321|348|540	0.0022		GO:0051271	0.164207	0
423	7	GO Biological Process		Positive regulation of cell adhesion	0.0232	IFNG|FADD|IGF1|TGM2|BAD|TNF|AKT1	124	528|549|450|309|513|348|540	0.0023		GO:0045785	0.163451	0
59	3	GO Biological Process		DNA damage response, signal transduction by p53 class mediator resulting in cell cycle arrest	0.0233	CDKN1B|TP53|BAX	124	345|492|318	0.0023		GO:0006977	0.163264	0
15	2	GO Biological Process		Mitochondrial fusion	0.0233	BAX|BAK1	124	318|522	0.0023		GO:0008053	0.163264	0
1095	12	GO Biological Process		Regulation of anatomical structure morphogenesis	0.0233	TGFB1|MAPK14|BAX|HGS|MTOR|BNIP3|PTEN|ULK2|BCL2|CXCR4|TNF|ESR1	124	531|402|318|306|342|351|381|543|321|510|348|537	0.0023		GO:0022603	0.163264	0
15	2	GO Biological Process		Negative regulation of histone acetylation	0.0233	SNCA|ATG5	124	483|387	0.0023		GO:0035067	0.163264	0
15	2	GO Biological Process		CD4-positive or CD8-positive, alpha-beta T cell lineage commitment	0.0233	MTOR|BCL2	124	342|321	0.0023		GO:0043369	0.163264	0
313	6	GO Biological Process		Negative regulation of nervous system development	0.0233	TP53|APP|EIF2AK3|PTEN|ULK2|TNF	124	492|465|423|381|543|348	0.0023		GO:0051961	0.163264	0
15	2	GO Biological Process		Positive regulation of glial cell proliferation	0.0233	MTOR|TNF	124	342|348	0.0023		GO:0060252	0.163264	0
15	2	GO Biological Process		Cellular response to ethanol	0.0233	PRKAA1|PTEN	124	333|381	0.0023		GO:0071361	0.163264	0
15	2	GO Biological Process		Positive regulation of cell aging	0.0233	TP53|CDKN2A	124	492|546	0.0023		GO:0090343	0.163264	0
15	2	GO Biological Process		Cellular response to thyroid hormone stimulus	0.0233	CTSB|CTSS	124	462|366	0.0023		GO:0097067	0.163264	0
15	2	GO Biological Process		Positive regulation of exosomal secretion	0.0233	IFNG|HGS	124	528|306	0.0023		GO:1903543	0.163264	0
128	4	GO Biological Process		G1/S transition of mitotic cell cycle	0.0238	RPS6KB1|CDKN1B|RB1|CDKN2A	124	414|345|363|546	0.0024		GO:0000082	0.162342	0
60	3	GO Biological Process		Negative regulation of carbohydrate metabolic process	0.0241	TGFB1|TP53|INS	124	531|492|420	0.0024		GO:0045912	0.161798	0
215	5	GO Biological Process		Regulation of viral process	0.0241	HDAC1|BCL2|CXCR4|TNF|HSPA8	124	411|321|510|348|432	0.0024		GO:0050792	0.161798	0
61	3	GO Biological Process		Response to fungus	0.0251	APP|ATG5|BAK1	124	465|387|522	0.0025		GO:0009620	0.160033	0
61	3	GO Biological Process		Regulation of interleukin-12 production	0.0251	NFKB1|IFNG|MAPK14	124	372|528|402	0.0025		GO:0032655	0.160033	0
61	3	GO Biological Process		Positive regulation of chemokine production	0.0251	IFNG|APP|TNF	124	528|465|348	0.0025		GO:0032722	0.160033	0
218	5	GO Biological Process		Regulation of lymphocyte proliferation	0.0253	FADD|IGF1|CASP3|BCL2|CDKN2A	124	549|450|552|321|546	0.0025		GO:0050670	0.159688	0
131	4	GO Biological Process		Positive regulation of translation	0.0255	RPS6KB1|MTOR|TNF|EIF4G1	124	414|342|348|315	0.0026		GO:0045727	0.159346	0
16	2	GO Biological Process		Response to uv-c	0.0256	TP53|BAK1	124	492|522	0.0026		GO:0010225	0.159176	0
16	2	GO Biological Process		Fatty acid homeostasis	0.0256	PRKAA1|INS	124	333|420	0.0026		GO:0055089	0.159176	0
16	2	GO Biological Process		Mitotic cell cycle arrest	0.0256	CDKN1B|TP53	124	345|492	0.0026		GO:0071850	0.159176	0
16	2	GO Biological Process		Positive regulation of execution phase of apoptosis	0.0256	TP53|BAX	124	492|318	0.0026		GO:1900119	0.159176	0
16	2	GO Biological Process		Negative regulation of pri-mirna transcription by rna polymerase ii	0.0256	TGFB1|APP	124	531|465	0.0026		GO:1902894	0.159176	0
16	2	GO Biological Process		Negative regulation of morphogenesis of an epithelium	0.0256	PTEN|TNF	124	381|348	0.0026		GO:1905331	0.159176	0
220	5	GO Biological Process		Lipid modification	0.0261	MAPK14|PIK3C3|PRKAA1|PIK3CG|PTEN	124	402|468|333|435|381	0.0026		GO:0030258	0.158336	0
133	4	GO Biological Process		Regulation of receptor signaling pathway via jak-stat	0.0267	IFNG|IGF1|HGS|TNF	124	528|450|306|348	0.0027		GO:0046425	0.157349	0
63	3	GO Biological Process		Energy reserve metabolic process	0.0269	GAA|MTOR|AKT1	124	417|342|540	0.0027		GO:0006112	0.157025	0
63	3	GO Biological Process		Lysosome organization	0.0269	GAA|MTOR|CLN3	124	417|342|480	0.0027		GO:0007040	0.157025	0
1122	12	GO Biological Process		Plasma membrane bounded cell projection organization	0.0273	RB1|APP|CASP3|ULK1|HDAC6|HSP90AA1|MTOR|PTEN|ULK2|INS|BCL2|CXCR4	124	363|465|552|384|477|486|342|381|543|420|321|510	0.0028		GO:0120036	0.156384	0
64	3	GO Biological Process		Regulation of b cell proliferation	0.0279	CASP3|BCL2|CDKN2A	124	552|321|546	0.0029		GO:0030888	0.15544	0
17	2	GO Biological Process		Negative regulation of b cell proliferation	0.0279	CASP3|CDKN2A	124	552|546	0.0029		GO:0030889	0.15544	0
17	2	GO Biological Process		Toll-like receptor 9 signaling pathway	0.0279	PIK3C3|PIK3R4	124	468|393	0.0029		GO:0034162	0.15544	0
135	4	GO Biological Process		Regulation of protein dephosphorylation	0.0279	TGFB1|HTT|MTOR|TNF	124	531|378|342|348	0.0029		GO:0035304	0.15544	0
135	4	GO Biological Process		Negative regulation of protein catabolic process	0.0279	GABARAPL2|SNCA|INS|CDKN2A	124	525|483|420|546	0.0029		GO:0042177	0.15544	0
64	3	GO Biological Process		Regulation of insulin receptor signaling pathway	0.0279	RPS6KB1|PRKAA1|INS	124	414|333|420	0.0029		GO:0046626	0.15544	0
17	2	GO Biological Process		Dendritic spine morphogenesis	0.0279	HDAC6|PTEN	124	477|381	0.0029		GO:0060997	0.15544	0
17	2	GO Biological Process		Positive regulation of calcineurin-nfat signaling cascade	0.0279	IGF1|TNF	124	450|348	0.0029		GO:0070886	0.15544	0
17	2	GO Biological Process		Cellular response to prostaglandin e stimulus	0.0279	PRKAA1|AKT1	124	333|540	0.0029		GO:0071380	0.15544	0
17	2	GO Biological Process		Positive regulation of brown fat cell differentiation	0.0279	MAPK14|INS	124	402|420	0.0029		GO:0090336	0.15544	0
17	2	GO Biological Process		Positive regulation of oxidative stress-induced cell death	0.0279	APP|HDAC6	124	465|477	0.0029		GO:1903209	0.15544	0
17	2	GO Biological Process		Positive regulation of protein localization to cell surface	0.0279	TNF|AKT1	124	348|540	0.0029		GO:2000010	0.15544	0
225	5	GO Biological Process		Regulation of response to dna damage stimulus	0.0281	TP53|BCL2L1|BID|BCL2|CDKN2A	124	492|324|534|321|546	0.0029		GO:2001020	0.155129	0
136	4	GO Biological Process		Adult behavior	0.0283	NPC1|APP|FADD|PTEN	124	489|465|549|381	0.0029		GO:0030534	0.154821	0
136	4	GO Biological Process		Membrane fusion	0.0283	SNCA|UVRAG|CXCR4|CLN3	124	483|516|510|480	0.0029		GO:0061025	0.154821	0
3388	25	GO Biological Process		Regulation of transcription, dna-templated	0.0287	TGFB1|NFKB1|CDKN1B|IFNG|MAPK14|RB1|TP53|APP|FADD|IGF1|EIF2AK3|HDAC6|SNCA|PRKAA1|MTOR|PTEN|HDAC1|SQSTM1|MAPK8|INS|TNF|ESR1|CDKN2A|HSPA8|AKT1	124	531|372|345|528|402|363|492|465|549|450|423|477|483|333|342|381|411|405|408|420|348|537|546|432|540	0.003		GO:0006355	0.154212	0
65	3	GO Biological Process		Regulation of lymphocyte migration	0.0287	APP|FADD|AKT1	124	465|549|540	0.003		GO:2000401	0.154212	0
1942	17	GO Biological Process		System process	0.0291	TGFB1|CDKN1B|APP|DRAM2|IGF1|GAA|CASP3|HTT|MTOR|ATG5|PTEN|INS|BCL2|CXCR4|TNF|AKT1|CLN3	124	531|345|465|459|450|417|552|378|342|387|381|420|321|510|348|540|480	0.003		GO:0003008	0.153611	0
703	9	GO Biological Process		Innate immune response	0.0295	NFKB1|IFNG|TP53|APP|FADD|SNCA|PIK3CG|DAPK1|IRGM	124	372|528|492|465|549|483|435|447|501	0.0031		GO:0045087	0.153018	0
66	3	GO Biological Process		Alpha-beta t cell activation	0.0299	MTOR|INS|BCL2	124	342|420|321	0.0031		GO:0046631	0.152433	0
3982	28	GO Biological Process		Regulation of nucleobase-containing compound metabolic process	0.03	TGFB1|NFKB1|CDKN1B|IFNG|MAPK14|RB1|TP53|APP|BAX|FADD|IGF1|EIF2AK3|HDAC6|HSP90AA1|SNCA|PRKAA1|MTOR|PTEN|HDAC1|SQSTM1|MAPK8|INS|TNF|ESR1|EIF4G1|CDKN2A|HSPA8|AKT1	124	531|372|345|528|402|363|492|465|318|549|450|423|477|486|483|333|342|381|411|405|408|420|348|537|315|546|432|540	0.0031		GO:0019219	0.152288	0
1293	13	GO Biological Process		Protein-containing complex assembly	0.0302	TGFB1|TP53|APP|FADD|BID|HSP90AA1|SNCA|FAS|UVRAG|CASP8|HDAC1|BAD|TNF	124	531|492|465|549|534|486|483|399|516|426|411|513|348	0.0032		GO:0065003	0.151999	0
450	7	GO Biological Process		Negative regulation of immune system process	0.0305	TGFB1|FADD|CASP3|INS|TNF|CDKN2A|AKT1	124	531|549|552|420|348|546|540	0.0032		GO:0002683	0.15157	0
18	2	GO Biological Process		Regulation of b cell apoptotic process	0.0305	BAX|PTEN	124	318|381	0.0032		GO:0002902	0.15157	0
18	2	GO Biological Process		Membrane protein intracellular domain proteolysis	0.0305	TGFB1|NFKB1	124	531|372	0.0032		GO:0031293	0.15157	0
18	2	GO Biological Process		Response to muscle stretch	0.0305	NFKB1|MAPK14	124	372|402	0.0032		GO:0035994	0.15157	0
18	2	GO Biological Process		Protein refolding	0.0305	HSP90AA1|HSPA8	124	486|432	0.0032		GO:0042026	0.15157	0
18	2	GO Biological Process		Lymph node development	0.0305	TGFB1|FADD	124	531|549	0.0032		GO:0048535	0.15157	0
18	2	GO Biological Process		Regulation of mitophagy	0.0305	TP53|HDAC6	124	492|477	0.0032		GO:1901524	0.15157	0
18	2	GO Biological Process		Negative regulation of vascular associated smooth muscle cell proliferation	0.0305	CDKN1B|PTEN	124	345|381	0.0032		GO:1904706	0.15157	0
18	2	GO Biological Process		Regulation of ceramide biosynthetic process	0.0305	PRKAA1|TNF	124	333|348	0.0032		GO:2000303	0.15157	0
18	2	GO Biological Process		Negative regulation of anoikis	0.0305	BCL2L1|BCL2	124	324|321	0.0032		GO:2000811	0.15157	0
140	4	GO Biological Process		DNA damage checkpoint	0.0307	CDKN1B|MAPK14|TP53|BAX	124	345|402|492|318	0.0032		GO:0000077	0.151286	0
67	3	GO Biological Process		Positive regulation of nervous system process	0.0307	APP|MTOR|PTEN	124	465|342|381	0.0032		GO:0031646	0.151286	0
67	3	GO Biological Process		Regulation of osteoclast differentiation	0.0307	IFNG|MTOR|TNF	124	528|342|348	0.0032		GO:0045670	0.151286	0
140	4	GO Biological Process		Regulation of wound healing	0.0307	MTOR|PTEN|CXCR4|TNF	124	342|381|510|348	0.0032		GO:0061041	0.151286	0
67	3	GO Biological Process		Cellular response to ionizing radiation	0.0307	MAPK14|TP53|BCL2L1	124	402|492|324	0.0032		GO:0071479	0.151286	0
68	3	GO Biological Process		Positive regulation of tyrosine phosphorylation of stat protein	0.0318	IFNG|IGF1|TNF	124	528|450|348	0.0034		GO:0042531	0.149757	0
19	2	GO Biological Process		Dendritic cell chemotaxis	0.033	PIK3CG|CXCR4	124	435|510	0.0035		GO:0002407	0.148149	0
69	3	GO Biological Process		Negative regulation of epithelial cell migration	0.033	TGFB1|PTEN|TNF	124	531|381|348	0.0035		GO:0010633	0.148149	0
69	3	GO Biological Process		Regulation of multicellular organism growth	0.033	APP|IGF1|BCL2	124	465|450|321	0.0035		GO:0040014	0.148149	0
69	3	GO Biological Process		Positive regulation of fat cell differentiation	0.033	MAPK14|INS|AKT1	124	402|420|540	0.0035		GO:0045600	0.148149	0
19	2	GO Biological Process		Positive regulation of lymphocyte apoptotic process	0.033	TP53|BAX	124	492|318	0.0035		GO:0070230	0.148149	0
69	3	GO Biological Process		Cellular response to amino acid stimulus	0.033	BCL2L1|MTOR|TNF	124	324|342|348	0.0035		GO:0071230	0.148149	0
19	2	GO Biological Process		Negative regulation of oxidative stress-induced intrinsic apoptotic signaling pathway	0.033	INS|AKT1	124	420|540	0.0035		GO:1902176	0.148149	0
144	4	GO Biological Process		Positive regulation of leukocyte migration	0.0334	MAPK14|APP|FADD|TNF	124	402|465|549|348	0.0036		GO:0002687	0.147625	0
144	4	GO Biological Process		Regulation of nervous system process	0.0334	APP|EIF2AK3|MTOR|PTEN	124	465|423|342|381	0.0036		GO:0031644	0.147625	0
70	3	GO Biological Process		Positive regulation of interferon-gamma production	0.034	APP|FADD|TNF	124	465|549|348	0.0037		GO:0032729	0.146852	0
70	3	GO Biological Process		ERBB signaling pathway	0.034	TGFB1|HSP90AA1|AKT1	124	531|486|540	0.0037		GO:0038127	0.146852	0
145	4	GO Biological Process		Learning	0.0341	APP|HTT|MTOR|CLN3	124	465|378|342|480	0.0037		GO:0007612	0.146725	0
71	3	GO Biological Process		Multicellular organismal response to stress	0.0352	PTEN|BCL2|EIF4G1	124	381|321|315	0.0038		GO:0033555	0.145346	0
71	3	GO Biological Process		Positive regulation of organelle assembly	0.0352	ULK1|HTT|TNF	124	384|378|348	0.0038		GO:1902117	0.145346	0
592	8	GO Biological Process		Regulation of system process	0.0353	APP|IGF1|GAA|EIF2AK3|PIK3CG|MTOR|PTEN|AKT1	124	465|450|417|423|435|342|381|540	0.0038		GO:0044057	0.145223	0
240	5	GO Biological Process		Regulation of proteolysis involved in cellular protein catabolic process	0.0353	GABARAPL2|RB1|PTEN|CDKN2A|AKT1	124	525|363|381|546|540	0.0038		GO:1903050	0.145223	0
20	2	GO Biological Process		Protein targeting to lysosome	0.0356	HGS|HSPA8	124	306|432	0.0039		GO:0006622	0.144855	0
20	2	GO Biological Process		Regulation of hydrogen peroxide metabolic process	0.0356	HDAC6|SNCA	124	477|483	0.0039		GO:0010310	0.144855	0
20	2	GO Biological Process		Regulation of fatty acid beta-oxidation	0.0356	MTOR|AKT1	124	342|540	0.0039		GO:0031998	0.144855	0
20	2	GO Biological Process		Positive regulation of superoxide anion generation	0.0356	TGFB1|APP	124	531|465	0.0039		GO:0032930	0.144855	0
147	4	GO Biological Process		Positive regulation of chemotaxis	0.0356	TGFB1|MAPK14|APP|CXCR4	124	531|402|465|510	0.0038		GO:0050921	0.144855	0
147	4	GO Biological Process		Response to glucocorticoid	0.0356	CASP3|BAD|BCL2|TNF	124	552|513|321|348	0.0038		GO:0051384	0.144855	0
1019	11	GO Biological Process		Neuron differentiation	0.0363	RB1|APP|CASP3|ULK1|HDAC6|HSP90AA1|PTEN|HDAC1|ULK2|BCL2|CXCR4	124	363|465|552|384|477|486|381|411|543|321|510	0.004		GO:0030182	0.144009	0
352	6	GO Biological Process		Multicellular organismal homeostasis	0.0374	RB1|DRAM2|BAX|PRKAA1|BCL2|EIF4G1	124	363|459|318|333|321|315	0.0041		GO:0048871	0.142713	0
73	3	GO Biological Process		Positive regulation of cation channel activity	0.0375	IFNG|HTT|CTSS	124	528|378|366	0.0041		GO:2001259	0.142597	0
245	5	GO Biological Process		Regulation of microtubule-based process	0.038	CDKN1B|LAMP1|HDAC6|SNCA|PRKAA1	124	345|498|477|483|333	0.0042		GO:0032886	0.142022	0
21	2	GO Biological Process		Mating behavior	0.0385	APP|PTEN	124	465|381	0.0042		GO:0007617	0.141454	0
151	4	GO Biological Process		Regulation of epithelial cell differentiation	0.0385	CDKN1B|IFNG|BAD|TNF	124	345|528|513|348	0.0042		GO:0030856	0.141454	0
21	2	GO Biological Process		Early endosome to late endosome transport	0.0385	PIK3C3|BECN1	124	468|429	0.0042		GO:0045022	0.141454	0
21	2	GO Biological Process		Positive regulation of transcription by rna polymerase i	0.0385	EIF2AK3|MTOR	124	423|342	0.0042		GO:0045943	0.141454	0
21	2	GO Biological Process		Positive regulation of extracellular matrix organization	0.0385	TGFB1|RB1	124	531|363	0.0042		GO:1903055	0.141454	0
74	3	GO Biological Process		I-kappaB kinase/NF-kappaB signaling	0.0387	NFKB1|TNF|AKT1	124	372|348|540	0.0042		GO:0007249	0.141229	0
883	10	GO Biological Process		Anatomical structure formation involved in morphogenesis	0.0392	TGFB1|MAPK14|TP53|EIF2AK3|CASP3|PIK3CG|TGM2|PTEN|HDAC1|AKT1	124	531|402|492|423|552|435|309|381|411|540	0.0043		GO:0048646	0.140671	0
152	4	GO Biological Process		Regulation of tumor necrosis factor production	0.0393	IFNG|APP|FADD|IGF1	124	528|465|549|450	0.0043		GO:0032680	0.140561	0
75	3	GO Biological Process		Endosome organization	0.0399	PIK3C3|HGS|SQSTM1	124	468|306|405	0.0044		GO:0007032	0.139903	0
1036	11	GO Biological Process		Multi-organism process	0.0404	APP|BAX|BCL2L1|CTSB|MTOR|PTEN|BAD|BCL2|CXCR4|ESR1|AKT1	124	465|318|324|462|342|381|513|321|510|537|540	0.0045		GO:0051704	0.139362	0
154	4	GO Biological Process		Negative regulation of cellular amide metabolic process	0.0408	IGF1|EIF2AK3|PRKAA1|DAPK1	124	450|423|333|447	0.0045		GO:0034249	0.138934	0
360	6	GO Biological Process		Regulation of dna metabolic process	0.041	TGFB1|TP53|BAX|HSP90AA1|CDKN2A|AKT1	124	531|492|318|486|546|540	0.0045		GO:0051052	0.138722	0
76	3	GO Biological Process		Associative learning	0.0411	APP|MTOR|CLN3	124	465|342|480	0.0046		GO:0008306	0.138616	0
76	3	GO Biological Process		Regulation of intracellular steroid hormone receptor signaling pathway	0.0411	HDAC6|HDAC1|ESR1	124	477|411|537	0.0046		GO:0033143	0.138616	0
1352	13	GO Biological Process		Nervous system process	0.0412	CDKN1B|APP|DRAM2|GAA|CASP3|HTT|MTOR|PTEN|INS|CXCR4|TNF|AKT1|CLN3	124	345|465|459|417|552|378|342|381|420|510|348|540|480	0.0046		GO:0050877	0.13851	0
22	2	GO Biological Process		Positive regulation of mitotic sister chromatid segregation	0.0412	RB1|BECN1	124	363|429	0.0046		GO:0062033	0.13851	0
22	2	GO Biological Process		Positive regulation of protein deacetylation	0.0412	IFNG|TP53	124	528|492	0.0046		GO:0090312	0.13851	0
155	4	GO Biological Process		Transport along microtubule	0.0415	APP|HTT|HSPA8|CLN3	124	465|378|432|480	0.0046		GO:0010970	0.138195	0
156	4	GO Biological Process		Response to purine-containing compound	0.0423	APP|PRKAA1|PIK3CG|PTEN	124	465|333|435|381	0.0047		GO:0014074	0.137366	0
77	3	GO Biological Process		Regulation of tissue remodeling	0.0423	TGFB1|TP53|BAX	124	531|492|318	0.0047		GO:0034103	0.137366	0
157	4	GO Biological Process		Regeneration	0.0432	IGF1|ULK1|BAK1|BCL2	124	450|384|522|321	0.0048		GO:0031099	0.136452	0
78	3	GO Biological Process		Vesicle fusion	0.0437	SNCA|UVRAG|CLN3	124	483|516|480	0.0049		GO:0006906	0.135952	0
158	4	GO Biological Process		Positive regulation of nf-kappab transcription factor activity	0.0441	NFKB1|APP|INS|TNF	124	372|465|420|348	0.0049		GO:0051092	0.135556	0
256	5	GO Biological Process		Germ cell development	0.0443	BAX|BCL2L1|MTOR|BCL2|AKT1	124	318|324|342|321|540	0.005		GO:0007281	0.13536	0
23	2	GO Biological Process		Response to lead ion	0.0443	APP|MAP1LC3A	124	465|453	0.005		GO:0010288	0.13536	0
23	2	GO Biological Process		Positive regulation of cyclase activity	0.0443	MAPK14|MAPK8	124	402|408	0.005		GO:0031281	0.13536	0
23	2	GO Biological Process		Membrane raft organization	0.0443	NPC1|CLN3	124	489|480	0.005		GO:0031579	0.13536	0
23	2	GO Biological Process		Mitochondrion morphogenesis	0.0443	BAX|BCL2L1	124	318|324	0.005		GO:0070584	0.13536	0
79	3	GO Biological Process		Cardiac muscle contraction	0.0449	GAA|MTOR|CXCR4	124	417|342|510	0.0051		GO:0060048	0.134775	0
79	3	GO Biological Process		Regulation of cellular response to heat	0.0449	HSP90AA1|MTOR|HSPA8	124	486|342|432	0.0051		GO:1900034	0.134775	0
3722	26	GO Biological Process		Regulation of rna metabolic process	0.0453	TGFB1|NFKB1|CDKN1B|IFNG|MAPK14|RB1|TP53|APP|FADD|IGF1|EIF2AK3|HDAC6|SNCA|PRKAA1|MTOR|PTEN|HDAC1|SQSTM1|MAPK8|INS|TNF|ESR1|EIF4G1|CDKN2A|HSPA8|AKT1	124	531|372|345|528|402|363|492|465|549|450|423|477|483|333|342|381|411|405|408|420|348|537|315|546|432|540	0.0051		GO:0051252	0.13439	0
160	4	GO Biological Process		Cardiac muscle tissue development	0.0456	TGFB1|MTOR|ATG5|PTEN	124	531|342|387|381	0.0052		GO:0048738	0.134104	0
370	6	GO Biological Process		MAPK cascade	0.0457	TGFB1|NFKB1|MAPK14|IGF1|MAPK8|TNF	124	531|372|402|450|408|348	0.0052		GO:0000165	0.134008	0
370	6	GO Biological Process		Regulation of wnt signaling pathway	0.0457	TGFB1|NFKB1|MAPK14|APP|HDAC1|ESR1	124	531|372|402|465|411|537	0.0052		GO:0030111	0.134008	0
161	4	GO Biological Process		Maintenance of location	0.0465	GAA|UVRAG|TNF|AKT1	124	417|516|348|540	0.0053		GO:0051235	0.133255	0
161	4	GO Biological Process		Positive regulation of cellular protein catabolic process	0.0465	RB1|HSP90AA1|PTEN|AKT1	124	363|486|381|540	0.0053		GO:1903364	0.133255	0
24	2	GO Biological Process		Positive regulation of activated t cell proliferation	0.0473	FADD|IGF1	124	549|450	0.0054		GO:0042104	0.132514	0
24	2	GO Biological Process		Late endosome to vacuole transport	0.0473	PIK3R4|BECN1	124	393|429	0.0054		GO:0045324	0.132514	0
24	2	GO Biological Process		Negative regulation of protein localization to plasma membrane	0.0473	TGFB1|BCL2L1	124	531|324	0.0054		GO:1903077	0.132514	0
81	3	GO Biological Process		Hippocampus development	0.0475	CASP3|PTEN|HDAC1	124	552|381|411	0.0054		GO:0021766	0.132331	0
262	5	GO Biological Process		Negative regulation of cell migration	0.048	TGFB1|PTEN|BCL2|TNF|AKT1	124	531|381|321|348|540	0.0055		GO:0030336	0.131876	0
377	6	GO Biological Process		Positive regulation of neuron differentiation	0.0494	APP|MTOR|PTEN|BCL2|CXCR4|EIF4G1	124	465|342|381|321|510|315	0.0056		GO:0045666	0.130627	0
94	25	GO Cellular Component		Autophagosome	3.4e-33	GABARAPL2|PIK3C3|WIPI1|GABARAPL1|MAP1LC3B|TMEM74|RAB24|GABARAP|ULK1|ATG16L2|LAMP1|HTT|UVRAG|PIK3R4|BECN1|ATG5|MAP1LC3A|SQSTM1|ATG16L1|ATG9A|ATG12|IRGM|AMBRA1|HSPA8|CLN3	124	525|468|354|336|396|375|390|441|384|369|498|378|516|393|429|387|453|405|495|327|444|501|357|432|480	2e-36		GO:0005776	3.24685	0
792	38	GO Cellular Component		Vacuole	2.31e-27	GABARAPL2|CTSD|DRAM1|PIK3C3|WIPI1|GABARAPL1|MAP1LC3B|NPC1|DRAM2|TMEM74|RAB24|GAA|GABARAP|ULK1|ATG16L2|HGS|LAMP1|HSP90AA1|SNCA|CTSB|HTT|UVRAG|PIK3R4|PIK3CG|MTOR|BECN1|CTSS|ATG5|MAP1LC3A|SQSTM1|ATG16L1|ATG9A|CXCR4|ATG12|IRGM|AMBRA1|HSPA8|CLN3	124	525|474|456|468|354|336|396|489|459|375|390|417|441|384|369|306|498|486|483|462|378|516|393|435|342|429|366|387|453|405|495|327|510|444|501|357|432|480	2.72e-30		GO:0005773	2.66364	0
1715	47	GO Cellular Component		Whole membrane	3.13e-25	GABARAPL2|RPS6KB1|CTSD|DRAM1|PIK3C3|WIPI1|GABARAPL1|MAP1LC3B|NPC1|APP|DRAM2|BAX|TMEM74|FADD|BCL2L1|RAB24|GAA|GABARAP|CASP3|BID|ULK1|ATG16L2|HGS|LAMP1|HDAC6|FAS|UVRAG|PIK3R4|CASP8|MTOR|BECN1|BNIP3|ATG5|BAK1|MAP1LC3A|ATG16L1|BAD|RGS19|ULK2|BCL2|ATG9A|TNF|ATG12|IRGM|AMBRA1|HSPA8|CLN3	124	525|414|474|456|468|354|336|396|489|465|459|318|375|549|324|390|417|441|552|534|384|369|306|498|477|399|516|393|426|342|429|351|387|522|453|495|513|504|543|321|327|348|444|501|357|432|480	5.53e-28		GO:0098805	2.45045	0
38	13	GO Cellular Component		Autophagosome membrane	9.06e-18	GABARAPL2|WIPI1|GABARAPL1|MAP1LC3B|TMEM74|GABARAP|ULK1|ATG16L2|UVRAG|MAP1LC3A|ATG16L1|ATG9A|IRGM	124	525|354|336|396|375|441|384|369|516|453|495|327|501	2.13e-20		GO:0000421	1.70429	0
2386	44	GO Cellular Component		Cytoplasmic vesicle	1.44e-16	GABARAPL2|TGFB1|NFKB1|CDKN1B|MAPK14|CTSD|PIK3C3|WIPI1|GABARAPL1|MAP1LC3B|NPC1|APP|TMEM74|BCL2L1|IGF1|RAB24|GAA|GABARAP|ULK1|HGS|LAMP1|HDAC6|HSP90AA1|CTSB|ATG7|HTT|UVRAG|PIK3R4|BECN1|CTSS|ATG5|MAP1LC3A|SQSTM1|RGS19|ULK2|INS|ATG9A|CXCR4|TNF|ATG12|IRGM|AMBRA1|HSPA8|CLN3	124	525|531|372|345|402|474|468|354|336|396|489|465|375|324|450|390|417|441|384|306|498|477|486|462|471|378|516|393|429|366|387|453|405|504|543|420|327|510|348|444|501|357|432|480	4.24e-19		GO:0031410	1.58416	0
2107	41	GO Cellular Component		Bounding membrane of organelle	5.33e-16	GABARAPL2|RPS6KB1|CTSD|DRAM1|PIK3C3|WIPI1|GABARAPL1|MAP1LC3B|NPC1|APP|DRAM2|BAX|TMEM74|BCL2L1|RAB24|GAA|GABARAP|BID|ULK1|ATG16L2|HGS|LAMP1|UVRAG|PIK3R4|CASP8|MTOR|BECN1|BNIP3|ATG5|BAK1|MAP1LC3A|ATG16L1|BAD|INS|BCL2|ATG9A|ATG12|IRGM|AMBRA1|HSPA8|CLN3	124	525|414|474|456|468|354|336|396|489|465|459|318|375|324|390|417|441|534|384|369|306|498|516|393|426|342|429|351|387|522|453|495|513|420|321|327|444|501|357|432|480	2.19e-18		GO:0098588	1.52733	0
427	22	GO Cellular Component		Vacuolar membrane	1.92e-15	GABARAPL2|CTSD|DRAM1|WIPI1|GABARAPL1|MAP1LC3B|NPC1|DRAM2|TMEM74|GAA|GABARAP|ULK1|ATG16L2|LAMP1|UVRAG|MTOR|MAP1LC3A|ATG16L1|ATG9A|IRGM|HSPA8|CLN3	124	525|474|456|354|336|396|489|459|375|417|441|384|369|498|516|342|453|495|327|501|432|480	9.05e-18		GO:0005774	1.47167	0
30	11	GO Cellular Component		Phagophore assembly site	2.07e-15	PIK3C3|WIPI1|ULK1|ATG7|BECN1|ATG5|SQSTM1|ATG16L1|ULK2|ATG9A|ATG12	124	468|354|384|471|429|387|405|495|543|327|444	1.09e-17		GO:0000407	1.4684	0
5193	58	GO Cellular Component		Cytosol	4.46e-14	GABARAPL2|RPS6KB1|NFKB1|CDKN1B|MAPK14|PIK3C3|WIPI1|GABARAPL1|MAP1LC3B|TP53|ATG10|ATG3|APP|BAX|FADD|BCL2L1|RAB24|GABARAP|CASP3|BID|ULK1|ATG16L2|HGS|LAMP1|HDAC6|HSP90AA1|SNCA|PRKAA1|ATG7|HTT|FAS|PIK3R4|CASP8|PIK3CG|MTOR|BECN1|TGM2|ATG5|PTEN|HDAC1|BAK1|MAP1LC3A|SQSTM1|ATG16L1|BAD|ULK2|MAPK8|BCL2|ATG4B|ESR1|EIF4G1|CDKN2A|ATG12|IRGM|AMBRA1|HSPA8|AKT1|CLN3	124	525|414|372|345|402|468|354|336|396|492|339|507|465|318|549|324|390|441|552|534|384|369|306|498|477|486|483|333|471|378|399|393|426|435|342|429|309|387|381|411|522|453|405|495|513|543|408|321|330|537|315|546|444|501|357|432|540|480	2.62e-16		GO:0005829	1.33507	0
11428	80	GO Cellular Component		Cytoplasm	2.48e-13	GABARAPL2|TGFB1|RPS6KB1|NFKB1|CDKN1B|MAPK14|CTSD|DRAM1|PIK3C3|WIPI1|GABARAPL1|MAP1LC3B|NPC1|TP53|ATG10|ATG3|APP|DRAM2|BAX|TMEM74|FADD|BCL2L1|IGF1|RAB24|GAA|GABARAP|EIF2AK3|CASP3|ATG4D|BID|ATG4C|ULK1|ATG16L2|HGS|LAMP1|HDAC6|HSP90AA1|SNCA|CTSB|PRKAA1|ATG7|HTT|FAS|UVRAG|PIK3R4|CASP8|PIK3CG|MTOR|BECN1|TGM2|BNIP3|CTSS|ATG5|PTEN|ATG4A|HDAC1|BAK1|MAP1LC3A|SQSTM1|ATG16L1|BAD|RGS19|ULK2|MAPK8|INS|BCL2|ATG…	124	525|531|414|372|345|402|474|456|468|354|336|396|489|492|339|507|465|459|318|375|549|324|450|390|417|441|423|552|312|534|519|384|369|306|498|477|486|483|462|333|471|378|399|516|393|426|435|342|429|309|351|366|387|381|360|411|522|453|405|495|513|504|543|408|420|321|330|447|327|510|348|537|315|546|444|501|357|432|540|480	1.61e-15		GO:0005737	1.26055	0
3879	49	GO Cellular Component		Vesicle	8.89e-13	GABARAPL2|TGFB1|NFKB1|CDKN1B|MAPK14|CTSD|TNFSF10|PIK3C3|WIPI1|GABARAPL1|MAP1LC3B|NPC1|APP|BAX|TMEM74|BCL2L1|IGF1|RAB24|GAA|GABARAP|ULK1|HGS|LAMP1|HDAC6|HSP90AA1|CTSB|ATG7|HTT|FAS|UVRAG|PIK3R4|BECN1|TGM2|CTSS|ATG5|MAP1LC3A|SQSTM1|RGS19|ULK2|INS|ATG9A|CXCR4|TNF|ATG12|IRGM|AMBRA1|HSPA8|AKT1|CLN3	124	525|531|372|345|402|474|438|468|354|336|396|489|465|318|375|324|450|390|417|441|384|306|498|477|486|462|471|378|399|516|393|429|309|366|387|453|405|504|543|420|327|510|348|444|501|357|432|540|480	6.28e-15		GO:0031982	1.20511	0
698	22	GO Cellular Component		Lysosome	2.05e-11	CTSD|DRAM1|PIK3C3|NPC1|DRAM2|TMEM74|GAA|GABARAP|HGS|LAMP1|HSP90AA1|SNCA|CTSB|UVRAG|PIK3CG|MTOR|CTSS|MAP1LC3A|SQSTM1|CXCR4|HSPA8|CLN3	124	474|456|468|489|459|375|417|441|306|498|486|483|462|516|435|342|366|453|405|510|432|480	1.57e-13		GO:0005764	1.06882	0
3548	45	GO Cellular Component		Organelle membrane	2.18e-11	GABARAPL2|RPS6KB1|CTSD|DRAM1|PIK3C3|WIPI1|GABARAPL1|MAP1LC3B|NPC1|TP53|APP|DRAM2|BAX|TMEM74|BCL2L1|RAB24|GAA|GABARAP|EIF2AK3|BID|ULK1|ATG16L2|HGS|LAMP1|HTT|UVRAG|PIK3R4|CASP8|MTOR|BECN1|BNIP3|ATG5|BAK1|MAP1LC3A|ATG16L1|BAD|ULK2|INS|BCL2|ATG9A|ATG12|IRGM|AMBRA1|HSPA8|CLN3	124	525|414|474|456|468|354|336|396|489|492|465|459|318|375|324|390|417|441|423|534|384|369|306|498|378|516|393|426|342|429|351|387|522|453|495|513|543|420|321|327|444|501|357|432|480	1.93e-13		GO:0031090	1.06615	0
959	24	GO Cellular Component		Endosome	1.26e-10	CDKN1B|CTSD|PIK3C3|WIPI1|NPC1|APP|ULK1|HGS|LAMP1|HDAC6|CTSB|HTT|UVRAG|PIK3R4|BECN1|CTSS|MAP1LC3A|SQSTM1|INS|ATG9A|CXCR4|TNF|HSPA8|CLN3	124	345|474|468|354|489|465|384|306|498|477|462|378|516|393|429|366|453|405|420|327|510|348|432|480	1.25e-12		GO:0005768	0.989963	0
275	15	GO Cellular Component		Late endosome	1.26e-10	PIK3C3|NPC1|HGS|LAMP1|HDAC6|HTT|UVRAG|PIK3R4|CTSS|MAP1LC3A|SQSTM1|ATG9A|CXCR4|HSPA8|CLN3	124	468|489|306|498|477|378|516|393|366|453|405|327|510|432|480	1.18e-12		GO:0005770	0.989963	0
4542	49	GO Cellular Component		Endomembrane system	3.11e-10	GABARAPL2|TGFB1|NFKB1|CDKN1B|MAPK14|CTSD|PIK3C3|WIPI1|GABARAPL1|MAP1LC3B|NPC1|TP53|APP|DRAM2|BAX|BCL2L1|IGF1|RAB24|GAA|GABARAP|EIF2AK3|ULK1|HGS|LAMP1|HDAC6|HSP90AA1|CTSB|ATG7|HTT|UVRAG|PIK3R4|MTOR|BECN1|TGM2|BNIP3|CTSS|BAK1|MAP1LC3A|SQSTM1|RGS19|INS|BCL2|ATG9A|CXCR4|TNF|ESR1|IRGM|HSPA8|CLN3	124	525|531|372|345|402|474|468|354|336|396|489|492|465|459|318|324|450|390|417|441|423|384|306|498|477|486|462|471|378|516|393|342|429|309|351|366|522|453|405|504|420|321|327|510|348|537|501|432|480	3.3e-12		GO:0012505	0.950724	0
1611	28	GO Cellular Component		Mitochondrion	4.93e-09	RPS6KB1|NFKB1|MAPK14|MAP1LC3B|TP53|APP|BAX|BCL2L1|ATG4D|BID|ULK1|HSP90AA1|SNCA|CASP8|MTOR|BECN1|TGM2|BNIP3|PTEN|BAK1|SQSTM1|BAD|MAPK8|BCL2|CDKN2A|IRGM|AMBRA1|AKT1	124	414|372|402|396|492|465|318|324|312|534|384|486|483|426|342|429|309|351|381|522|405|513|408|321|546|501|357|540	5.51e-11		GO:0005739	0.830715	0
194	12	GO Cellular Component		Mitochondrial outer membrane	5.48e-09	RPS6KB1|BAX|BCL2L1|BID|ULK1|CASP8|MTOR|BNIP3|BAK1|BAD|BCL2|AMBRA1	124	414|318|324|534|384|426|342|351|522|513|321|357	6.45e-11		GO:0005741	0.826122	0
16	6	GO Cellular Component		Phagophore assembly site membrane	2.47e-08	WIPI1|ULK1|ATG5|ATG16L1|ULK2|ATG12	124	354|384|387|495|543|444	3.34e-10		GO:0034045	0.76073	0
9072	66	GO Cellular Component		Membrane	4.64e-08	GABARAPL2|TGFB1|RPS6KB1|CTSD|TNFSF10|DRAM1|PIK3C3|WIPI1|GABARAPL1|MAP1LC3B|NPC1|TP53|APP|DRAM2|BAX|TMEM74|FADD|BCL2L1|IGF1|RAB24|GAA|GABARAP|EIF2AK3|CASP3|BID|ULK1|ATG16L2|HGS|LAMP1|HDAC6|HSP90AA1|SNCA|CTSB|PRKAA1|HTT|FAS|UVRAG|PIK3R4|CASP8|PIK3CG|MTOR|BECN1|TGM2|BNIP3|ATG5|PTEN|BAK1|MAP1LC3A|ATG16L1|BAD|RGS19|ULK2|INS|BCL2|DAPK1|ATG9A|CXCR4|TNF|ESR1|EIF4G1|ATG12|IRGM|AMBRA1|HSPA8|AKT1|CLN3	124	525|531|414|474|438|456|468|354|336|396|489|492|465|459|318|375|549|324|450|390|417|441|423|552|534|384|369|306|498|477|486|483|462|333|378|399|516|393|426|435|342|429|309|351|387|381|522|453|495|513|504|543|420|321|447|327|510|348|537|315|444|501|357|432|540|480	6.59e-10		GO:0016020	0.733348	0
10761	72	GO Cellular Component		Intracellular membrane-bounded organelle	4.64e-08	GABARAPL2|TGFB1|RPS6KB1|NFKB1|CDKN1B|MAPK14|CTSD|DRAM1|PIK3C3|WIPI1|GABARAPL1|RB1|MAP1LC3B|NPC1|TP53|APP|DRAM2|BAX|TMEM74|FADD|BCL2L1|RAB24|GAA|GABARAP|EIF2AK3|CASP3|ATG4D|BID|ULK1|ATG16L2|HGS|LAMP1|HDAC6|HSP90AA1|SNCA|CTSB|PRKAA1|HTT|FAS|UVRAG|PIK3R4|CASP8|PIK3CG|MTOR|BECN1|TGM2|BNIP3|CTSS|ATG5|PTEN|HDAC1|BAK1|MAP1LC3A|SQSTM1|ATG16L1|BAD|RGS19|MAPK8|INS|BCL2|DAPK1|ATG9A|CXCR4|ESR1|EIF4G1|CDKN2A|…	124	525|531|414|372|345|402|474|456|468|354|336|363|396|489|492|465|459|318|375|549|324|390|417|441|423|552|312|534|384|369|306|498|477|486|483|462|333|378|399|516|393|426|435|342|429|309|351|366|387|381|411|522|453|405|495|513|504|408|420|321|447|327|510|537|315|546|444|501|357|432|540|480	6.56e-10		GO:0043231	0.733348	0
12427	77	GO Cellular Component		Membrane-bounded organelle	4.73e-08	GABARAPL2|TGFB1|RPS6KB1|NFKB1|CDKN1B|MAPK14|CTSD|TNFSF10|DRAM1|PIK3C3|WIPI1|GABARAPL1|RB1|MAP1LC3B|NPC1|TP53|APP|DRAM2|BAX|TMEM74|FADD|BCL2L1|IGF1|RAB24|GAA|GABARAP|EIF2AK3|CASP3|ATG4D|BID|ULK1|ATG16L2|HGS|LAMP1|HDAC6|HSP90AA1|SNCA|CTSB|PRKAA1|ATG7|HTT|FAS|UVRAG|PIK3R4|CASP8|PIK3CG|MTOR|BECN1|TGM2|BNIP3|CTSS|ATG5|PTEN|HDAC1|BAK1|MAP1LC3A|SQSTM1|ATG16L1|BAD|RGS19|ULK2|MAPK8|INS|BCL2|DAPK1|ATG9A|CX…	124	525|531|414|372|345|402|474|438|456|468|354|336|363|396|489|492|465|459|318|375|549|324|450|390|417|441|423|552|312|534|384|369|306|498|477|486|483|462|333|471|378|399|516|393|426|435|342|429|309|351|366|387|381|411|522|453|405|495|513|504|543|408|420|321|447|327|510|348|537|315|546|444|501|357|432|540|480	7.24e-10		GO:0043227	0.732514	0
14276	81	GO Cellular Component		Intracellular	1.44e-07	GABARAPL2|TGFB1|RPS6KB1|NFKB1|CDKN1B|MAPK14|CTSD|DRAM1|PIK3C3|WIPI1|GABARAPL1|RB1|MAP1LC3B|NPC1|TP53|ATG10|ATG3|APP|DRAM2|BAX|TMEM74|FADD|BCL2L1|IGF1|RAB24|GAA|GABARAP|EIF2AK3|CASP3|ATG4D|BID|ATG4C|ULK1|ATG16L2|HGS|LAMP1|HDAC6|HSP90AA1|SNCA|CTSB|PRKAA1|ATG7|HTT|FAS|UVRAG|PIK3R4|CASP8|PIK3CG|MTOR|BECN1|TGM2|BNIP3|CTSS|ATG5|PTEN|ATG4A|HDAC1|BAK1|MAP1LC3A|SQSTM1|ATG16L1|BAD|RGS19|ULK2|MAPK8|INS|BCL2…	124	525|531|414|372|345|402|474|456|468|354|336|363|396|489|492|339|507|465|459|318|375|549|324|450|390|417|441|423|552|312|534|519|384|369|306|498|477|486|483|462|333|471|378|399|516|393|426|435|342|429|309|351|366|387|381|360|411|522|453|405|495|513|504|543|408|420|321|330|447|327|510|348|537|315|546|444|501|357|432|540|480	2.29e-09		GO:0005622	0.684164	0
10	5	GO Cellular Component		Autolysosome	2.1e-07	PIK3C3|LAMP1|MAP1LC3A|SQSTM1|CLN3	124	468|498|453|405|480	3.46e-09		GO:0044754	0.667778	0
12528	76	GO Cellular Component		Intracellular organelle	4.6e-07	GABARAPL2|TGFB1|RPS6KB1|NFKB1|CDKN1B|MAPK14|CTSD|DRAM1|PIK3C3|WIPI1|GABARAPL1|RB1|MAP1LC3B|NPC1|TP53|APP|DRAM2|BAX|TMEM74|FADD|BCL2L1|IGF1|RAB24|GAA|GABARAP|EIF2AK3|CASP3|ATG4D|BID|ULK1|ATG16L2|HGS|LAMP1|HDAC6|HSP90AA1|SNCA|CTSB|PRKAA1|ATG7|HTT|FAS|UVRAG|PIK3R4|CASP8|PIK3CG|MTOR|BECN1|TGM2|BNIP3|CTSS|ATG5|PTEN|HDAC1|BAK1|MAP1LC3A|SQSTM1|ATG16L1|BAD|RGS19|ULK2|MAPK8|INS|BCL2|DAPK1|ATG9A|CXCR4|TNF|…	124	525|531|414|372|345|402|474|456|468|354|336|363|396|489|492|465|459|318|375|549|324|450|390|417|441|423|552|312|534|384|369|306|498|477|486|483|462|333|471|378|399|516|393|426|435|342|429|309|351|366|387|381|411|522|453|405|495|513|504|543|408|420|321|447|327|510|348|537|315|546|444|501|357|432|540|480	7.85e-09		GO:0043229	0.633724	0
2287	29	GO Cellular Component		Cell projection	1.71e-06	RPS6KB1|PIK3C3|GABARAPL1|MAP1LC3B|APP|FADD|GABARAP|ULK1|LAMP1|HDAC6|HSP90AA1|SNCA|PRKAA1|ATG7|HTT|PIK3R4|CASP8|MTOR|BNIP3|ATG5|PTEN|SQSTM1|ATG16L1|MAPK8|IRGM|AMBRA1|HSPA8|AKT1|CLN3	124	414|468|336|396|465|549|441|384|498|477|486|483|333|471|378|393|426|342|351|387|381|405|495|408|501|357|432|540|480	3.12e-08		GO:0042995	0.5767	0
2193	28	GO Cellular Component		Plasma membrane bounded cell projection	2.75e-06	RPS6KB1|PIK3C3|GABARAPL1|MAP1LC3B|APP|FADD|GABARAP|ULK1|LAMP1|HDAC6|HSP90AA1|SNCA|PRKAA1|ATG7|HTT|PIK3R4|CASP8|MTOR|BNIP3|ATG5|PTEN|SQSTM1|ATG16L1|MAPK8|AMBRA1|HSPA8|AKT1|CLN3	124	414|468|336|396|465|549|441|384|498|477|486|483|333|471|378|393|426|342|351|387|381|405|495|408|357|432|540|480	5.17e-08		GO:0120025	0.556067	0
117	8	GO Cellular Component		Axoneme	2.92e-06	PIK3C3|MAP1LC3B|GABARAP|ATG7|PIK3R4|ATG5|ATG16L1|AMBRA1	124	468|396|441|471|393|387|495|357	5.66e-08		GO:0005930	0.553462	0
324	11	GO Cellular Component		Membrane raft	7.88e-06	CTSD|NPC1|APP|FADD|CASP3|HDAC6|FAS|CASP8|RGS19|TNF|CLN3	124	474|489|465|549|552|477|399|426|504|348|480	1.62e-07		GO:0045121	0.510347	0
137	8	GO Cellular Component		Phagocytic vesicle	8.08e-06	PIK3C3|LAMP1|UVRAG|PIK3R4|ATG5|ATG12|IRGM|AMBRA1	124	468|498|516|393|387|444|501|357	1.79e-07		GO:0045335	0.509259	0
9	4	GO Cellular Component		Death-inducing signaling complex	8.96e-06	FADD|CASP3|FAS|CASP8	124	549|552|399|426	2.06e-07		GO:0031264	0.504769	0
204	9	GO Cellular Component		Plasma membrane bounded cell projection cytoplasm	1.19e-05	PIK3C3|GABARAPL1|MAP1LC3B|GABARAP|ATG7|PIK3R4|ATG5|ATG16L1|AMBRA1	124	468|336|396|441|471|393|387|495|357	2.87e-07		GO:0032838	0.492445	0
1010	17	GO Cellular Component		Secretory vesicle	4.46e-05	TGFB1|NFKB1|MAPK14|CTSD|APP|BCL2L1|IGF1|RAB24|GAA|LAMP1|HSP90AA1|CTSB|ATG7|CTSS|INS|HSPA8|CLN3	124	531|372|402|474|465|324|450|390|417|498|486|462|471|366|420|432|480	1.1e-06		GO:0099503	0.435067	0
75	6	GO Cellular Component		Phagocytic vesicle membrane	4.71e-05	PIK3C3|LAMP1|PIK3R4|ATG5|ATG12|IRGM	124	468|498|393|387|444|501	1.19e-06		GO:0030670	0.432698	0
3	3	GO Cellular Component		Phosphatidylinositol 3-kinase complex, class iii, type i	5.39e-05	PIK3C3|PIK3R4|BECN1	124	468|393|429	1.44e-06		GO:0034271	0.426841	0
3	3	GO Cellular Component		Phosphatidylinositol 3-kinase complex, class iii, type ii	5.39e-05	PIK3C3|PIK3R4|BECN1	124	468|393|429	1.44e-06		GO:0034272	0.426841	0
324	10	GO Cellular Component		Secretory granule lumen	5.39e-05	TGFB1|NFKB1|MAPK14|CTSD|APP|IGF1|HSP90AA1|ATG7|INS|HSPA8	124	531|372|402|474|465|450|486|471|420|432	1.43e-06		GO:0034774	0.426841	0
125	7	GO Cellular Component		ficolin-1-rich granule lumen	5.39e-05	MAPK14|CTSD|HSP90AA1|CTSB|ATG7|CTSS|HSPA8	124	402|474|486|462|471|366|432	1.43e-06		GO:1904813	0.426841	0
18	4	GO Cellular Component		Postsynaptic cytosol	6.68e-05	HTT|MTOR|PTEN|HSPA8	124	378|342|381|432	2.04e-06		GO:0099524	0.417522	0
845	15	GO Cellular Component		Secretory granule	8.85e-05	TGFB1|NFKB1|MAPK14|CTSD|APP|IGF1|RAB24|GAA|LAMP1|HSP90AA1|CTSB|ATG7|CTSS|INS|HSPA8	124	531|372|402|474|465|450|390|417|498|486|462|471|366|420|432	2.76e-06		GO:0030141	0.405306	0
1366	19	GO Cellular Component		Neuron projection	0.00012	RPS6KB1|GABARAPL1|APP|FADD|ULK1|LAMP1|HDAC6|HSP90AA1|SNCA|PRKAA1|ATG7|HTT|CASP8|MTOR|BNIP3|PTEN|MAPK8|HSPA8|CLN3	124	414|336|465|549|384|498|477|486|483|333|471|378|426|342|351|381|408|432|480	3.8e-06		GO:0043005	0.392082	0
96	6	GO Cellular Component		Lysosomal lumen	0.00014	CTSD|GAA|HSP90AA1|CTSB|CTSS|HSPA8	124	474|417|486|462|366|432	4.61e-06		GO:0043202	0.385387	0
373	10	GO Cellular Component		Lysosomal membrane	0.00015	CTSD|DRAM1|NPC1|DRAM2|TMEM74|GAA|LAMP1|MTOR|HSPA8|CLN3	124	474|456|489|459|375|417|498|342|432|480	4.83e-06		GO:0005765	0.382391	0
301	9	GO Cellular Component		Endocytic vesicle	0.00018	PIK3C3|LAMP1|HSP90AA1|UVRAG|PIK3R4|ATG5|ATG12|IRGM|AMBRA1	124	468|498|486|516|393|387|444|501|357	6.37e-06		GO:0030139	0.374473	0
6	3	GO Cellular Component		CD95 death-inducing signaling complex	0.00018	FADD|FAS|CASP8	124	549|399|426	5.99e-06		GO:0031265	0.374473	0
588	12	GO Cellular Component		Cell body	0.00022	GABARAPL1|APP|FADD|GABARAP|CASP3|LAMP1|HDAC6|HSP90AA1|PRKAA1|CASP8|MTOR|HDAC1	124	336|465|549|441|552|498|477|486|333|426|342|411	7.89e-06		GO:0044297	0.365758	0
27	4	GO Cellular Component		Phosphatidylinositol 3-kinase complex	0.00023	PIK3C3|PIK3R4|PIK3CG|BECN1	124	468|393|435|429	8.54e-06		GO:0005942	0.363827	0
7	3	GO Cellular Component		Bcl-2 family protein complex	0.00023	BAX|BCL2L1|BAK1	124	318|324|522	8.54e-06		GO:0097136	0.363827	0
612	12	GO Cellular Component		Dendrite	0.00031	GABARAPL1|APP|LAMP1|HDAC6|HSP90AA1|PRKAA1|HTT|MTOR|BNIP3|PTEN|MAPK8|HSPA8	124	336|465|498|477|486|333|378|342|351|381|408|432	1.17e-05		GO:0030425	0.350864	0
722	13	GO Cellular Component		Mitochondrial membrane	0.00031	RPS6KB1|BAX|BCL2L1|BID|ULK1|CASP8|MTOR|BECN1|BNIP3|BAK1|BAD|BCL2|AMBRA1	124	414|318|324|534|384|426|342|429|351|522|513|321|357	1.19e-05		GO:0031966	0.350864	0
852	14	GO Cellular Component		Somatodendritic compartment	0.00037	GABARAPL1|APP|CASP3|LAMP1|HDAC6|HSP90AA1|PRKAA1|HTT|MTOR|BNIP3|PTEN|HDAC1|MAPK8|HSPA8	124	336|465|552|498|477|486|333|378|342|351|381|411|408|432	1.46e-05		GO:0036477	0.34318	0
35	4	GO Cellular Component		Endosome lumen	0.00054	APP|CTSB|CTSS|INS	124	465|462|366|420	2.18e-05		GO:0031904	0.326761	0
770	13	GO Cellular Component		Cytoplasmic vesicle membrane	0.00056	PIK3C3|GABARAPL1|BCL2L1|RAB24|GAA|LAMP1|HTT|PIK3R4|ATG5|ULK2|ATG12|IRGM|HSPA8	124	468|336|324|390|417|498|378|393|387|543|444|501|432	2.32e-05		GO:0030659	0.325181	0
1438	18	GO Cellular Component		Endoplasmic reticulum	0.0007	GABARAPL1|NPC1|TP53|APP|BAX|BCL2L1|GABARAP|EIF2AK3|HTT|UVRAG|BECN1|TGM2|BNIP3|BAK1|SQSTM1|INS|BCL2|CLN3	124	336|489|492|465|318|324|441|423|378|516|429|309|351|522|405|420|321|480	2.95e-05		GO:0005783	0.31549	0
5073	39	GO Cellular Component		Protein-containing complex	0.00071	NFKB1|CDKN1B|PIK3C3|RB1|TP53|ATG3|APP|BAX|FADD|BCL2L1|IGF1|GABARAP|CASP3|ULK1|HGS|HDAC6|HSP90AA1|SNCA|PRKAA1|HTT|FAS|UVRAG|PIK3R4|CASP8|PIK3CG|MTOR|BECN1|ATG5|HDAC1|BAK1|BCL2|CXCR4|TNF|ESR1|EIF4G1|CDKN2A|ATG12|HSPA8|AKT1	124	372|345|468|363|492|507|465|318|549|324|450|441|552|384|306|477|486|483|333|378|399|516|393|426|435|342|429|387|411|522|321|510|348|537|315|546|444|432|540	3.07e-05		GO:0032991	0.314874	0
2221	23	GO Cellular Component		Cytoskeleton	0.00085	MAPK14|PIK3C3|WIPI1|GABARAPL1|RB1|MAP1LC3B|TP53|APP|BCL2L1|GABARAP|HDAC6|SNCA|ATG7|HTT|UVRAG|PIK3R4|CASP8|ATG5|MAP1LC3A|ATG16L1|DAPK1|AMBRA1|AKT1	124	402|468|354|336|363|396|492|465|324|441|477|483|471|378|516|393|426|387|453|495|447|357|540	3.76e-05		GO:0005856	0.307058	0
1213	16	GO Cellular Component		Organelle envelope	0.0011	RPS6KB1|NPC1|TP53|APP|BAX|BCL2L1|BID|ULK1|CASP8|MTOR|BECN1|BNIP3|BAK1|BAD|BCL2|AMBRA1	124	414|489|492|465|318|324|534|384|426|342|429|351|522|513|321|357	4.8e-05		GO:0031967	0.295861	0
727	12	GO Cellular Component		Perinuclear region of cytoplasm	0.0013	NPC1|APP|GABARAP|EIF2AK3|LAMP1|HDAC6|HSP90AA1|SNCA|CTSB|HTT|AMBRA1|HSPA8	124	489|465|441|423|498|477|486|483|462|378|357|432	6.13e-05		GO:0048471	0.288606	0
637	11	GO Cellular Component		Cilium	0.0018	PIK3C3|MAP1LC3B|APP|GABARAP|ATG7|PIK3R4|ATG5|SQSTM1|ATG16L1|AMBRA1|AKT1	124	468|396|465|441|471|393|387|405|495|357|540	8.62e-05		GO:0005929	0.274473	0
101	5	GO Cellular Component		PML body	0.0018	RB1|TP53|MTOR|PTEN|SQSTM1	124	363|492|342|381|405	8.64e-05		GO:0016605	0.274473	0
104	5	GO Cellular Component		Melanosome	0.002	CTSD|LAMP1|HSP90AA1|CTSB|HSPA8	124	474|498|486|462|432	9.86e-05		GO:0042470	0.269897	0
2	2	GO Cellular Component		Atg12-Atg5-Atg16 complex	0.0021	ATG5|ATG12	124	387|444	0.00011		GO:0034274	0.267778	0
2	2	GO Cellular Component		BAK complex	0.0021	BAX|BAK1	124	318|522	0.00011		GO:0097145	0.267778	0
1351	16	GO Cellular Component		Synapse	0.0033	RPS6KB1|MAPK14|APP|BCL2L1|GABARAP|LAMP1|SNCA|HTT|MTOR|BNIP3|PTEN|MAP1LC3A|MAPK8|HSPA8|AKT1|CLN3	124	414|402|465|324|441|498|483|378|342|351|381|453|408|432|540|480	0.00017		GO:0045202	0.248149	0
23	3	GO Cellular Component		Pore complex	0.0034	BAX|BAK1|BCL2	124	318|522|321	0.00018		GO:0046930	0.246852	0
1584	17	GO Cellular Component		Golgi apparatus	0.0062	GABARAPL2|TGFB1|WIPI1|GABARAPL1|NPC1|APP|DRAM2|GABARAP|HTT|MTOR|BECN1|RGS19|INS|ATG9A|ESR1|IRGM|CLN3	124	525|531|354|336|489|465|459|441|378|342|429|504|420|327|537|501|480	0.00032		GO:0005794	0.220761	0
138	5	GO Cellular Component		Late endosome membrane	0.0066	NPC1|HGS|LAMP1|ATG9A|CLN3	124	489|306|498|327|480	0.00035		GO:0031902	0.218046	0
5	2	GO Cellular Component		Endolysosome lumen	0.0068	CTSB|CTSS	124	462|366	0.00037		GO:0036021	0.216749	0
17788	83	GO Cellular Component		Cellular anatomical entity	0.0069	GABARAPL2|TGFB1|RPS6KB1|NFKB1|CDKN1B|IFNG|MAPK14|CTSD|TNFSF10|DRAM1|PIK3C3|WIPI1|GABARAPL1|RB1|MAP1LC3B|NPC1|TP53|ATG10|ATG3|APP|DRAM2|BAX|TMEM74|FADD|BCL2L1|IGF1|RAB24|GAA|GABARAP|EIF2AK3|CASP3|ATG4D|BID|ATG4C|ULK1|ATG16L2|HGS|LAMP1|HDAC6|HSP90AA1|SNCA|CTSB|PRKAA1|ATG7|HTT|FAS|UVRAG|PIK3R4|CASP8|PIK3CG|MTOR|BECN1|TGM2|BNIP3|CTSS|ATG5|PTEN|ATG4A|HDAC1|BAK1|MAP1LC3A|SQSTM1|ATG16L1|BAD|RGS19|ULK2|M…	124	525|531|414|372|345|528|402|474|438|456|468|354|336|363|396|489|492|339|507|465|459|318|375|549|324|450|390|417|441|423|552|312|534|519|384|369|306|498|477|486|483|462|333|471|378|399|516|393|426|435|342|429|309|351|366|387|381|360|411|522|453|405|495|513|504|543|408|420|321|330|447|327|510|348|537|315|546|444|501|357|432|540|480	0.00037		GO:0110165	0.216115	0
79	4	GO Cellular Component		Inclusion body	0.0077	HDAC6|SNCA|HTT|SQSTM1	124	477|483|378|405	0.00042		GO:0016234	0.211351	0
646	10	GO Cellular Component		Axon	0.0079	APP|ULK1|HDAC6|HSP90AA1|SNCA|PRKAA1|ATG7|HTT|MAPK8|HSPA8	124	465|384|477|486|483|333|471|378|408|432	0.00044		GO:0030424	0.210237	0
1328	15	GO Cellular Component		Catalytic complex	0.0081	CDKN1B|PIK3C3|RB1|ATG3|FADD|ULK1|HDAC6|PRKAA1|PIK3R4|CASP8|PIK3CG|BECN1|ATG5|HDAC1|ATG12	124	345|468|363|507|549|384|477|333|393|426|435|429|387|411|444	0.00045		GO:1902494	0.209151	0
6	2	GO Cellular Component		Ripoptosome	0.0086	FADD|CASP8	124	549|426	0.00049		GO:0097342	0.20655	0
239	6	GO Cellular Component		Transferase complex, transferring phosphorus-containing groups	0.0105	PIK3C3|ULK1|PRKAA1|PIK3R4|PIK3CG|BECN1	124	468|384|333|393|435|429	0.0006		GO:0061695	0.197881	0
1219	14	GO Cellular Component		Microtubule cytoskeleton	0.0106	MAPK14|GABARAPL1|RB1|MAP1LC3B|TP53|APP|BCL2L1|GABARAP|HDAC6|HTT|UVRAG|PIK3R4|MAP1LC3A|AKT1	124	402|336|363|396|492|465|324|441|477|378|516|393|453|540	0.00061		GO:0015630	0.197469	0
472	8	GO Cellular Component		Nuclear envelope	0.0163	NPC1|TP53|APP|BAX|BCL2L1|MTOR|BNIP3|BCL2	124	489|492|465|318|324|342|351|321	0.00095		GO:0005635	0.178781	0
366	7	GO Cellular Component		Integral component of organelle membrane	0.0172	NPC1|EIF2AK3|BID|LAMP1|BNIP3|BAK1|CLN3	124	489|423|534|498|351|522|480	0.001		GO:0031301	0.176447	0
46	3	GO Cellular Component		Myelin sheath	0.0196	HSP90AA1|PTEN|BCL2	124	486|381|321	0.0012		GO:0043209	0.170774	0
183	5	GO Cellular Component		Recycling endosome	0.0201	APP|ULK1|ATG9A|TNF|CLN3	124	465|384|327|348|480	0.0012		GO:0055037	0.16968	0
499	8	GO Cellular Component		Endosome membrane	0.0222	CTSD|WIPI1|NPC1|HGS|LAMP1|BECN1|ATG9A|CLN3	124	474|354|489|306|498|429|327|480	0.0013		GO:0010008	0.165365	0
752	10	GO Cellular Component		Transferase complex	0.0224	CDKN1B|PIK3C3|ATG3|ULK1|PRKAA1|PIK3R4|PIK3CG|BECN1|ATG5|ATG12	124	345|468|507|384|333|393|435|429|387|444	0.0014		GO:1990234	0.164975	0
518	8	GO Cellular Component		Neuronal cell body	0.0272	APP|CASP3|LAMP1|HDAC6|HSP90AA1|PRKAA1|MTOR|HDAC1	124	465|552|498|477|486|333|342|411	0.0017		GO:0043025	0.156543	0
298	6	GO Cellular Component		Extrinsic component of membrane	0.0288	PIK3C3|WIPI1|ULK1|PIK3R4|PIK3CG|BECN1	124	468|354|384|393|435|429	0.0018		GO:0019898	0.154061	0
14	2	GO Cellular Component		Presynaptic cytosol	0.032	HTT|HSPA8	124	378|432	0.002		GO:0099523	0.149485	0
2075	18	GO Cellular Component		Cell junction	0.0387	RPS6KB1|MAPK14|APP|BCL2L1|GABARAP|LAMP1|SNCA|HTT|MTOR|TGM2|BNIP3|PTEN|MAP1LC3A|MAPK8|CXCR4|HSPA8|AKT1|CLN3	124	414|402|465|324|441|498|483|378|342|309|351|381|453|408|510|432|540|480	0.0025		GO:0030054	0.141229	0
62	3	GO Cellular Component		Multivesicular body	0.0406	HGS|LAMP1|HDAC6	124	306|498|477	0.0026		GO:0005771	0.139147	0
223	5	GO Cellular Component		Exocytic vesicle	0.0429	APP|BCL2L1|IGF1|LAMP1|CLN3	124	465|324|450|498|480	0.0028		GO:0070382	0.136754	0
1141	12	GO Cellular Component		Membrane protein complex	0.0487	PIK3C3|BAX|FADD|IGF1|CASP3|FAS|PIK3R4|CASP8|PIK3CG|BECN1|BAK1|BCL2	124	468|318|549|450|552|399|393|426|435|429|522|321	0.0032		GO:0098796	0.131247	0
2239	45	GO Molecular Function		Enzyme binding	1.34e-17	GABARAPL2|TGFB1|NFKB1|CDKN1B|MAPK14|GABARAPL1|RB1|MAP1LC3B|TP53|ATG3|APP|FADD|BCL2L1|GABARAP|EIF2AK3|CASP3|BID|ULK1|HGS|LAMP1|HDAC6|HSP90AA1|HTT|FAS|CASP8|MTOR|BECN1|BNIP3|PTEN|HDAC1|MAP1LC3A|SQSTM1|ATG16L1|BAD|MAPK8|INS|BCL2|CXCR4|TNF|ESR1|CDKN2A|IRGM|AMBRA1|HSPA8|AKT1	124	525|531|372|345|402|336|363|396|492|507|465|549|324|441|423|552|534|384|306|498|477|486|378|399|426|342|429|351|381|411|453|405|495|513|408|420|321|510|348|537|546|501|357|432|540	4.15e-21		GO:0019899	1.68729	0
312	18	GO Molecular Function		Ubiquitin-like protein ligase binding	3.2e-12	GABARAPL2|GABARAPL1|RB1|MAP1LC3B|TP53|GABARAP|BID|HGS|HDAC6|HSP90AA1|CASP8|BECN1|MAP1LC3A|SQSTM1|BCL2|CXCR4|AMBRA1|HSPA8	124	525|336|363|396|492|441|534|306|477|486|426|429|453|405|321|510|357|432	1.98e-15		GO:0044389	1.14949	0
296	17	GO Molecular Function		Ubiquitin protein ligase binding	1.51e-11	GABARAPL2|GABARAPL1|RB1|MAP1LC3B|TP53|GABARAP|BID|HDAC6|HSP90AA1|CASP8|BECN1|MAP1LC3A|SQSTM1|BCL2|CXCR4|AMBRA1|HSPA8	124	525|336|363|396|492|441|534|477|486|426|429|453|405|321|510|357|432	1.4e-14		GO:0031625	1.0821	0
1896	33	GO Molecular Function		Identical protein binding	3.75e-10	TGFB1|NFKB1|TNFSF10|RB1|TP53|APP|BAX|FADD|BCL2L1|EIF2AK3|ULK1|HSP90AA1|SNCA|ATG7|HTT|FAS|CASP8|PIK3CG|MTOR|TGM2|BNIP3|PTEN|BAK1|SQSTM1|ATG16L1|INS|BCL2|DAPK1|CXCR4|TNF|ESR1|EIF4G1|AKT1	124	531|372|438|363|492|465|318|549|324|423|384|486|483|471|378|399|426|435|342|309|351|381|522|405|495|420|321|447|510|348|537|315|540	4.63e-13		GO:0042802	0.942597	0
7026	62	GO Molecular Function		Protein binding	5.08e-10	GABARAPL2|TGFB1|NFKB1|CDKN1B|IFNG|MAPK14|TNFSF10|WIPI1|GABARAPL1|RB1|MAP1LC3B|TP53|ATG3|APP|BAX|FADD|BCL2L1|IGF1|GABARAP|EIF2AK3|CASP3|BID|ULK1|HGS|LAMP1|HDAC6|HSP90AA1|SNCA|CTSB|PRKAA1|ATG7|HTT|FAS|UVRAG|CASP8|PIK3CG|MTOR|BECN1|TGM2|BNIP3|CTSS|PTEN|HDAC1|BAK1|MAP1LC3A|SQSTM1|ATG16L1|BAD|RGS19|MAPK8|INS|BCL2|DAPK1|CXCR4|TNF|ESR1|EIF4G1|CDKN2A|IRGM|AMBRA1|HSPA8|AKT1	124	525|531|372|345|528|402|438|354|336|363|396|492|507|465|318|549|324|450|441|423|552|534|384|306|498|477|486|483|462|333|471|378|399|516|426|435|342|429|309|351|366|381|411|522|453|405|495|513|504|408|420|321|447|510|348|537|315|546|501|357|432|540	7.85e-13		GO:0005515	0.929414	0
716	21	GO Molecular Function		Protein domain specific binding	1.27e-09	RB1|TP53|APP|BAX|FADD|BCL2L1|HGS|LAMP1|HSP90AA1|UVRAG|CASP8|MTOR|TGM2|PTEN|HDAC1|BAK1|SQSTM1|BCL2|CDKN2A|IRGM|HSPA8	124	363|492|465|318|549|324|306|498|486|516|426|342|309|381|411|522|405|321|546|501|432	2.36e-12		GO:0019904	0.88962	0
2116	31	GO Molecular Function		Catalytic activity, acting on a protein	1.15e-07	RPS6KB1|MAPK14|CTSD|PIK3C3|ATG10|ATG3|EIF2AK3|CASP3|ATG4D|ATG4C|ULK1|HDAC6|CTSB|PRKAA1|PIK3R4|CASP8|PIK3CG|MTOR|TGM2|CTSS|PTEN|ATG4A|HDAC1|SQSTM1|ATG16L1|ULK2|MAPK8|ATG4B|DAPK1|CDKN2A|AKT1	124	414|402|474|468|339|507|423|552|312|519|384|477|462|333|393|426|435|342|309|366|381|360|411|405|495|543|408|330|447|546|540	2.49e-10		GO:0140096	0.69393	0
12	5	GO Molecular Function		BH domain binding	2.86e-06	BAX|BCL2L1|BAK1|BCL2|IRGM	124	318|324|522|321|501	7.08e-09		GO:0051400	0.554363	0
742	17	GO Molecular Function		Kinase binding	5.34e-06	CDKN1B|MAPK14|RB1|TP53|BCL2L1|HSP90AA1|HTT|FAS|MTOR|BECN1|PTEN|SQSTM1|BAD|ESR1|CDKN2A|IRGM|AKT1	124	345|402|363|492|324|486|378|399|342|429|381|405|513|537|546|501|540	1.49e-08		GO:0019900	0.527246	0
437	13	GO Molecular Function		Protein serine/threonine kinase activity	1.6e-05	RPS6KB1|MAPK14|EIF2AK3|ULK1|PRKAA1|PIK3R4|PIK3CG|MTOR|SQSTM1|ULK2|MAPK8|DAPK1|AKT1	124	414|402|423|384|333|393|435|342|405|543|408|447|540	4.95e-08		GO:0004674	0.479588	0
6	4	GO Molecular Function		BH3 domain binding	1.79e-05	BAX|BCL2L1|BCL2|IRGM	124	318|324|321|501	6.1e-08		GO:0051434	0.474715	0
120	8	GO Molecular Function		Heat shock protein binding	1.84e-05	CDKN1B|BAX|EIF2AK3|HDAC6|SNCA|HTT|BAK1|HSPA8	124	345|318|423|477|483|378|522|432	6.81e-08		GO:0031072	0.473518	0
48	6	GO Molecular Function		Tumor necrosis factor receptor superfamily binding	2.59e-05	TNFSF10|FADD|CASP3|BID|CASP8|TNF	124	438|549|552|534|426|348	1.04e-07		GO:0032813	0.45867	0
568	14	GO Molecular Function		Protein kinase activity	3.19e-05	RPS6KB1|MAPK14|PIK3C3|EIF2AK3|ULK1|PRKAA1|PIK3R4|PIK3CG|MTOR|SQSTM1|ULK2|MAPK8|DAPK1|AKT1	124	414|402|468|423|384|333|393|435|342|405|543|408|447|540	1.38e-07		GO:0004672	0.449621	0
1216	20	GO Molecular Function		Protein-containing complex binding	3.19e-05	CDKN1B|TP53|APP|FADD|IGF1|CASP3|ULK1|HDAC6|HSP90AA1|SNCA|CTSB|PRKAA1|CASP8|MTOR|CTSS|PTEN|BAK1|SQSTM1|INS|HSPA8	124	345|492|465|549|450|552|384|477|486|483|462|333|426|342|366|381|522|405|420|432	1.46e-07		GO:0044877	0.449621	0
143	8	GO Molecular Function		Cysteine-type peptidase activity	4.95e-05	CASP3|ATG4D|ATG4C|CTSB|CASP8|CTSS|ATG4A|ATG4B	124	552|312|519|462|426|366|360|330	2.45e-07		GO:0008234	0.430539	0
1581	22	GO Molecular Function		Signaling receptor binding	9.48e-05	GABARAPL2|TGFB1|IFNG|TNFSF10|WIPI1|GABARAPL1|RB1|TP53|APP|FADD|IGF1|GABARAP|CASP3|BID|CASP8|PIK3CG|PTEN|SQSTM1|INS|TNF|ESR1|HSPA8	124	525|531|528|438|354|336|363|492|465|549|450|441|552|534|426|435|381|405|420|348|537|432	5.27e-07		GO:0005102	0.402319	0
653	14	GO Molecular Function		Protein kinase binding	0.00012	CDKN1B|MAPK14|TP53|BCL2L1|HSP90AA1|MTOR|BECN1|PTEN|SQSTM1|BAD|ESR1|CDKN2A|IRGM|AKT1	124	345|402|492|324|486|342|429|381|405|513|537|546|501|540	7.15e-07		GO:0019901	0.392082	0
119	7	GO Molecular Function		Cysteine-type endopeptidase activity	0.00016	CASP3|ATG4C|CTSB|CASP8|CTSS|ATG4A|ATG4B	124	552|519|462|426|366|360|330	1.04e-06		GO:0004197	0.379588	0
38	5	GO Molecular Function		Beta-tubulin binding	0.00016	GABARAPL2|GABARAPL1|GABARAP|HDAC6|HTT	124	525|336|441|477|378	1.01e-06		GO:0048487	0.379588	0
138	7	GO Molecular Function		Protease binding	0.00038	TP53|FADD|CASP3|PTEN|INS|BCL2|TNF	124	492|549|552|381|420|321|348	2.68e-06		GO:0002020	0.342022	0
20	4	GO Molecular Function		Death receptor binding	0.00038	FADD|CASP3|BID|CASP8	124	549|552|534|426	2.95e-06		GO:0005123	0.342022	0
149	7	GO Molecular Function		Protein phosphatase binding	0.00054	CDKN1B|MAPK14|TP53|EIF2AK3|BAD|BCL2|AKT1	124	345|402|492|423|513|321|540	4.35e-06		GO:0019903	0.326761	0
6	3	GO Molecular Function		Nitric-oxide synthase regulator activity	0.00072	HSP90AA1|ESR1|AKT1	124	486|537|540	5.99e-06		GO:0030235	0.314267	0
105	6	GO Molecular Function		Chaperone binding	0.00087	CDKN1B|TP53|APP|BAX|BAK1|HSPA8	124	345|492|465|318|522|432	7.52e-06		GO:0051087	0.306048	0
2226	24	GO Molecular Function		Carbohydrate derivative binding	0.0014	RPS6KB1|MAPK14|PIK3C3|TP53|APP|RAB24|EIF2AK3|ULK1|HSP90AA1|CTSB|PRKAA1|PIK3R4|PIK3CG|MTOR|TGM2|CTSS|ULK2|MAPK8|DAPK1|EIF4G1|IRGM|HSPA8|AKT1|CLN3	124	414|402|468|492|465|390|423|384|486|462|333|393|435|342|309|366|543|408|447|315|501|432|540|480	1.23e-05		GO:0097367	0.285387	0
31	4	GO Molecular Function		Tumor necrosis factor receptor binding	0.0015	TNFSF10|FADD|CASP8|TNF	124	438|549|426|348	1.4e-05		GO:0005164	0.282391	0
264	8	GO Molecular Function		Cytokine receptor binding	0.002	TGFB1|IFNG|TNFSF10|FADD|CASP3|BID|CASP8|TNF	124	531|528|438|549|552|534|426|348	1.96e-05		GO:0005126	0.269897	0
34	4	GO Molecular Function		Disordered domain specific binding	0.002	RB1|TP53|HSP90AA1|CDKN2A	124	363|492|486|546	1.96e-05		GO:0097718	0.269897	0
672	12	GO Molecular Function		Transcription factor binding	0.0027	NFKB1|MAPK14|WIPI1|GABARAPL1|RB1|TP53|ATG7|MTOR|HDAC1|BCL2|ESR1|CDKN2A	124	372|402|354|336|363|492|471|342|411|321|537|546	2.9e-05		GO:0008134	0.256864	0
12	3	GO Molecular Function		Cyclin-dependent protein serine/threonine kinase inhibitor activity	0.0029	CDKN1B|CASP3|CDKN2A	124	345|552|546	3.19e-05		GO:0004861	0.25376	0
12516	70	GO Molecular Function		Binding	0.0031	GABARAPL2|TGFB1|RPS6KB1|NFKB1|CDKN1B|IFNG|MAPK14|TNFSF10|PIK3C3|WIPI1|GABARAPL1|RB1|MAP1LC3B|NPC1|TP53|ATG3|APP|BAX|FADD|BCL2L1|IGF1|RAB24|GAA|GABARAP|EIF2AK3|CASP3|BID|ULK1|HGS|LAMP1|HDAC6|HSP90AA1|SNCA|CTSB|PRKAA1|ATG7|HTT|FAS|UVRAG|PIK3R4|CASP8|PIK3CG|MTOR|BECN1|TGM2|BNIP3|CTSS|PTEN|HDAC1|BAK1|MAP1LC3A|SQSTM1|ATG16L1|BAD|RGS19|ULK2|MAPK8|INS|BCL2|DAPK1|CXCR4|TNF|ESR1|EIF4G1|CDKN2A|IRGM|AMBRA1|…	124	525|531|414|372|345|528|402|438|468|354|336|363|396|489|492|507|465|318|549|324|450|390|417|441|423|552|534|384|306|498|477|486|483|462|333|471|378|399|516|393|426|435|342|429|309|351|366|381|411|522|453|405|495|513|504|543|408|420|321|447|510|348|537|315|546|501|357|432|540|480	3.59e-05		GO:0005488	0.250864	0
1799	20	GO Molecular Function		Purine ribonucleoside triphosphate binding	0.0045	RPS6KB1|MAPK14|PIK3C3|TP53|RAB24|EIF2AK3|ULK1|HSP90AA1|PRKAA1|PIK3R4|PIK3CG|MTOR|TGM2|ULK2|MAPK8|DAPK1|EIF4G1|IRGM|HSPA8|AKT1	124	414|402|468|492|390|423|384|486|333|393|435|342|309|543|408|447|315|501|432|540	5.24e-05		GO:0035639	0.234679	0
45	4	GO Molecular Function		Tau protein binding	0.0045	HDAC6|HSP90AA1|SNCA|PRKAA1	124	477|486|483|333	5.43e-05		GO:0048156	0.234679	0
17	3	GO Molecular Function		GABA receptor binding	0.0064	GABARAPL2|GABARAPL1|GABARAP	124	525|336|441	7.87e-05		GO:0050811	0.219382	0
1864	20	GO Molecular Function		Purine ribonucleotide binding	0.0068	RPS6KB1|MAPK14|PIK3C3|TP53|RAB24|EIF2AK3|ULK1|HSP90AA1|PRKAA1|PIK3R4|PIK3CG|MTOR|TGM2|ULK2|MAPK8|DAPK1|EIF4G1|IRGM|HSPA8|AKT1	124	414|402|468|492|390|423|384|486|333|393|435|342|309|543|408|447|315|501|432|540	8.57e-05		GO:0032555	0.216749	0
2	2	GO Molecular Function		Atg12 transferase activity	0.0077	ATG10|ATG3	124	339|507	0.00011		GO:0019777	0.211351	0
1464	17	GO Molecular Function		ATP binding	0.0092	RPS6KB1|MAPK14|PIK3C3|TP53|EIF2AK3|ULK1|HSP90AA1|PRKAA1|PIK3R4|PIK3CG|MTOR|ULK2|MAPK8|DAPK1|EIF4G1|HSPA8|AKT1	124	414|402|468|492|423|384|486|333|393|435|342|543|408|447|315|432|540	0.00013		GO:0005524	0.203621	0
114	5	GO Molecular Function		Histone deacetylase binding	0.0105	TP53|HDAC6|HSP90AA1|HDAC1|MAPK8	124	492|477|486|411|408	0.00015		GO:0042826	0.197881	0
361	8	GO Molecular Function		Tubulin binding	0.0114	GABARAPL2|GABARAPL1|MAP1LC3B|GABARAP|HDAC6|SNCA|HTT|MAP1LC3A	124	525|336|396|441|477|483|378|453	0.00017		GO:0015631	0.19431	0
3	2	GO Molecular Function		Death effector domain binding	0.0118	FADD|CASP8	124	549|426	0.00017		GO:0035877	0.192812	0
2805	25	GO Molecular Function		Anion binding	0.012	RPS6KB1|MAPK14|PIK3C3|WIPI1|TP53|APP|RAB24|EIF2AK3|ULK1|HSP90AA1|SNCA|PRKAA1|PIK3R4|PIK3CG|MTOR|TGM2|MAP1LC3A|BAD|ULK2|MAPK8|DAPK1|EIF4G1|IRGM|HSPA8|AKT1	124	414|402|468|354|492|465|390|423|384|486|483|333|393|435|342|309|453|513|543|408|447|315|501|432|540	0.00018		GO:0043168	0.192082	0
366	8	GO Molecular Function		DNA-binding transcription factor binding	0.012	MAPK14|WIPI1|GABARAPL1|RB1|HDAC1|BCL2|ESR1|CDKN2A	124	402|354|336|363|411|321|537|546	0.00018		GO:0140297	0.192082	0
5486	39	GO Molecular Function		Catalytic activity	0.0122	RPS6KB1|MAPK14|CTSD|PIK3C3|ATG10|ATG3|RAB24|GAA|EIF2AK3|CASP3|ATG4D|ATG4C|ULK1|HDAC6|HSP90AA1|SNCA|CTSB|PRKAA1|ATG7|PIK3R4|CASP8|PIK3CG|MTOR|TGM2|CTSS|PTEN|ATG4A|HDAC1|SQSTM1|ATG16L1|RGS19|ULK2|MAPK8|ATG4B|DAPK1|CDKN2A|IRGM|HSPA8|AKT1	124	414|402|474|468|339|507|390|417|423|552|312|519|384|477|486|483|462|333|471|393|426|435|342|309|366|381|360|411|405|495|504|543|408|330|447|546|501|432|540	0.00019		GO:0003824	0.191364	0
24	3	GO Molecular Function		Insulin receptor binding	0.0123	APP|IGF1|INS	124	465|450|420	0.0002		GO:0005158	0.191009	0
65	4	GO Molecular Function		Protein kinase inhibitor activity	0.0124	CDKN1B|CASP3|SNCA|CDKN2A	124	345|552|483|546	0.00021		GO:0004860	0.190658	0
283	7	GO Molecular Function		RNA polymerase II-specific DNA-binding transcription factor binding	0.0131	MAPK14|WIPI1|GABARAPL1|RB1|HDAC1|ESR1|CDKN2A	124	402|354|336|363|411|537|546	0.00023		GO:0061629	0.188273	0
69	4	GO Molecular Function		p53 binding	0.0147	TP53|HTT|HDAC1|CDKN2A	124	492|378|411|546	0.00026		GO:0002039	0.183268	0
4	2	GO Molecular Function		Histone deacetylase regulator activity	0.0147	TP53|MAPK8	124	492|408	0.00026		GO:0035033	0.183268	0
764	11	GO Molecular Function		Lipid binding	0.0215	WIPI1|NPC1|BAX|SNCA|PTEN|MAP1LC3A|BAD|ESR1|HSPA8|AKT1|CLN3	124	354|489|318|483|381|453|513|537|432|540|480	0.00041		GO:0008289	0.166756	0
32	3	GO Molecular Function		Protein phosphatase 2a binding	0.0225	TP53|BCL2|AKT1	124	492|321|540	0.00043		GO:0051721	0.164782	0
419	8	GO Molecular Function		Endopeptidase activity	0.0227	CTSD|CASP3|ATG4C|CTSB|CASP8|CTSS|ATG4A|ATG4B	124	474|552|519|462|426|366|360|330	0.00044		GO:0004175	0.164397	0
37	3	GO Molecular Function		Proteoglycan binding	0.0315	APP|CTSB|CTSS	124	465|462|366	0.00064		GO:0043394	0.150169	0
8	2	GO Molecular Function		Cysteine-type endopeptidase activity involved in apoptotic signaling pathway	0.0375	CASP3|CASP8	124	552|426	0.00078		GO:0097199	0.142597	0
257	6	GO Molecular Function		Microtubule binding	0.0404	GABARAPL2|GABARAPL1|MAP1LC3B|GABARAP|HDAC6|MAP1LC3A	124	525|336|396|441|477|453	0.00087		GO:0008017	0.139362	0
973	12	GO Molecular Function		Cytoskeletal protein binding	0.0404	GABARAPL2|NFKB1|GABARAPL1|MAP1LC3B|GABARAP|HDAC6|HSP90AA1|SNCA|PRKAA1|HTT|MAP1LC3A|CXCR4	124	525|372|336|396|441|477|486|483|333|378|453|510	0.00085		GO:0008092	0.139362	0
41	3	GO Molecular Function		General transcription initiation factor binding	0.0404	TP53|MTOR|ESR1	124	492|342|537	0.00085		GO:0140296	0.139362	0
42	3	GO Molecular Function		Hsp70 protein binding	0.0414	CDKN1B|BAX|SNCA	124	345|318|483	0.00091		GO:0030544	0.1383	0
9	2	GO Molecular Function		MDM2/MDM4 family protein binding	0.0425	TP53|CDKN2A	124	492|546	0.00095		GO:0097371	0.137161	0
99	4	GO Molecular Function		Protein tyrosine kinase binding	0.0425	TP53|HSP90AA1|PTEN|SQSTM1	124	492|486|381|405	0.00095		GO:1990782	0.137161	0
45	3	GO Molecular Function		Protein serine/threonine/tyrosine kinase activity	0.0479	RPS6KB1|MAPK14|AKT1	124	414|402|540	0.0011		GO:0004712	0.131966	0
605	9	GO Molecular Function		Peptidase activity	0.0485	CTSD|CASP3|ATG4D|ATG4C|CTSB|CASP8|CTSS|ATG4A|ATG4B	124	474|552|312|519|462|426|366|360|330	0.0011		GO:0008233	0.131426	0
10	2	GO Molecular Function		1-phosphatidylinositol-3-kinase activity	0.0485	PIK3C3|PIK3CG	124	468|435	0.0011		GO:0016303	0.131426	0
10	2	GO Molecular Function		NAD-dependent histone deacetylase activity (H3-K14 specific)	0.0485	HDAC6|HDAC1	124	477|411	0.0011		GO:0032041	0.131426	0
130	39	KEGG Pathways		Autophagy - animal	4.57e-57	GABARAPL2|RPS6KB1|CTSD|PIK3C3|WIPI1|GABARAPL1|ATG10|ATG3|BCL2L1|GABARAP|EIF2AK3|ATG4D|ATG4C|ULK1|ATG16L2|LAMP1|CTSB|PRKAA1|ATG7|UVRAG|PIK3R4|MTOR|BECN1|BNIP3|ATG5|PTEN|ATG4A|SQSTM1|ATG16L1|BAD|ULK2|MAPK8|INS|BCL2|ATG4B|DAPK1|ATG9A|ATG12|AKT1	124	525|414|474|468|354|336|339|507|324|441|423|312|519|384|369|498|462|333|471|516|393|342|429|351|387|381|360|405|495|513|543|408|420|321|330|447|327|444|540	1.36e-59		hsa04140	5.63401	0
29	20	KEGG Pathways		Autophagy - other	1.19e-33	GABARAPL2|PIK3C3|WIPI1|GABARAPL1|ATG10|ATG3|GABARAP|ATG4D|ATG4C|ATG7|PIK3R4|MTOR|BECN1|ATG5|ATG4A|ATG16L1|ULK2|ATG4B|ATG9A|ATG12	124	525|468|354|336|339|507|441|312|519|471|393|342|429|387|360|495|543|330|327|444	7.07e-36		hsa04136	3.29245	0
218	23	KEGG Pathways		Shigellosis	4.05e-23	GABARAPL2|RPS6KB1|NFKB1|MAPK14|PIK3C3|WIPI1|GABARAPL1|TP53|BAX|BCL2L1|GABARAP|PIK3R4|MTOR|BECN1|BNIP3|ATG5|SQSTM1|ATG16L1|MAPK8|BCL2|TNF|ATG12|AKT1	124	525|414|372|402|468|354|336|492|318|324|441|393|342|429|351|387|405|495|408|321|348|444|540	3.62e-25		hsa05131	2.23925	0
132	20	KEGG Pathways		Apoptosis	7.37e-23	NFKB1|CTSD|TNFSF10|TP53|BAX|FADD|BCL2L1|EIF2AK3|CASP3|BID|CTSB|FAS|CASP8|CTSS|BAK1|BAD|MAPK8|BCL2|TNF|AKT1	124	372|474|438|492|318|549|324|423|552|534|462|399|426|366|522|513|408|321|348|540	8.78e-25		hsa04210	2.21325	0
187	21	KEGG Pathways		Kaposi sarcoma-associated herpesvirus infection	1.1e-21	GABARAPL2|NFKB1|MAPK14|PIK3C3|GABARAPL1|RB1|TP53|ATG3|BAX|FADD|GABARAP|CASP3|BID|FAS|CASP8|PIK3CG|MTOR|BECN1|BAK1|MAPK8|AKT1	124	525|372|402|468|336|363|492|507|318|549|441|552|534|399|426|435|342|429|522|408|540	1.64e-23		hsa05167	2.09586	0
517	28	KEGG Pathways		Pathways in cancer	1.77e-21	TGFB1|RPS6KB1|NFKB1|CDKN1B|IFNG|RB1|TP53|BAX|FADD|BCL2L1|IGF1|CASP3|BID|HSP90AA1|FAS|CASP8|MTOR|PTEN|HDAC1|BAK1|BAD|MAPK8|BCL2|DAPK1|CXCR4|ESR1|CDKN2A|AKT1	124	531|414|372|345|528|363|492|318|549|324|450|552|534|486|399|426|342|381|411|522|513|408|321|447|510|537|546|540	3.16e-23		hsa05200	2.0752	0
168	18	KEGG Pathways		Tuberculosis	3.39e-18	TGFB1|NFKB1|IFNG|MAPK14|CTSD|PIK3C3|BAX|FADD|CASP3|BID|LAMP1|CASP8|CTSS|BAD|MAPK8|BCL2|TNF|AKT1	124	531|372|528|402|474|468|318|549|552|534|498|426|366|513|408|321|348|540	7.06e-20		hsa05152	1.74698	0
138	17	KEGG Pathways		Measles	3.96e-18	NFKB1|CDKN1B|TP53|BAX|FADD|BCL2L1|EIF2AK3|CASP3|BID|FAS|CASP8|BAK1|BAD|MAPK8|BCL2|HSPA8|AKT1	124	372|345|492|318|549|324|423|552|534|399|426|522|513|408|321|432|540	9.43e-20		hsa05162	1.74023	0
352	22	KEGG Pathways		Amyotrophic lateral sclerosis	6.83e-18	GABARAPL2|MAPK14|PIK3C3|WIPI1|GABARAPL1|TP53|BAX|BCL2L1|GABARAP|EIF2AK3|CASP3|BID|ULK1|HDAC6|PIK3R4|MTOR|BECN1|SQSTM1|BAD|ULK2|BCL2|TNF	124	525|402|468|354|336|492|318|324|441|423|552|534|384|477|393|342|429|405|513|543|321|348	1.83e-19		hsa05014	1.71656	0
204	18	KEGG Pathways		Human immunodeficiency virus 1 infection	5.89e-17	RPS6KB1|NFKB1|MAPK14|BAX|FADD|BCL2L1|CASP3|BID|FAS|CASP8|MTOR|BAK1|BAD|MAPK8|BCL2|CXCR4|TNF|AKT1	124	414|372|402|318|549|324|552|534|399|426|342|522|513|408|321|510|348|540	1.75e-18		hsa05170	1.62299	0
105	15	KEGG Pathways		Toxoplasmosis	6.53e-17	TGFB1|NFKB1|IFNG|MAPK14|BCL2L1|CASP3|CASP8|PIK3CG|BAD|MAPK8|BCL2|TNF|IRGM|HSPA8|AKT1	124	531|372|528|402|324|552|426|435|513|408|321|348|501|432|540	2.14e-18		hsa05145	1.61851	0
355	21	KEGG Pathways		Alzheimer disease	1.11e-16	NFKB1|PIK3C3|WIPI1|APP|FADD|EIF2AK3|CASP3|BID|ULK1|SNCA|FAS|PIK3R4|CASP8|MTOR|BECN1|BAD|ULK2|MAPK8|INS|TNF|AKT1	124	372|468|354|465|549|423|552|534|384|483|399|393|426|342|429|513|543|408|420|348|540	3.95e-18		hsa05010	1.59547	0
63	13	KEGG Pathways		Mitophagy - animal	1.63e-16	GABARAPL2|GABARAPL1|TP53|BCL2L1|GABARAP|EIF2AK3|ULK1|BECN1|BNIP3|ATG5|SQSTM1|MAPK8|ATG9A	124	525|336|492|324|441|423|384|429|351|387|405|408|327	6.3e-18		hsa04137	1.57878	0
193	17	KEGG Pathways		Epstein-Barr virus infection	4.24e-16	NFKB1|CDKN1B|MAPK14|RB1|TP53|BAX|FADD|CASP3|BID|FAS|CASP8|HDAC1|BAK1|MAPK8|BCL2|TNF|AKT1	124	372|345|402|363|492|318|549|552|534|399|426|411|522|408|321|348|540	1.76e-17		hsa05169	1.53726	0
95	14	KEGG Pathways		Endocrine resistance	4.76e-16	RPS6KB1|CDKN1B|MAPK14|RB1|TP53|BAX|IGF1|MTOR|BAD|MAPK8|BCL2|ESR1|CDKN2A|AKT1	124	414|345|402|363|492|318|450|342|513|408|321|537|546|540	2.12e-17		hsa01522	1.53224	0
70	13	KEGG Pathways		Platinum drug resistance	4.76e-16	TP53|BAX|FADD|BCL2L1|CASP3|BID|FAS|CASP8|BAK1|BAD|BCL2|CDKN2A|AKT1	124	492|318|549|324|552|534|399|426|522|513|321|546|540	2.13e-17		hsa01524	1.53224	0
159	16	KEGG Pathways		Hepatitis B	4.76e-16	TGFB1|NFKB1|MAPK14|RB1|TP53|BAX|FADD|CASP3|BID|FAS|CASP8|BAD|MAPK8|BCL2|TNF|AKT1	124	531|372|402|363|492|318|549|552|534|399|426|513|408|321|348|540	2.41e-17		hsa05161	1.53224	0
127	15	KEGG Pathways		FoxO signaling pathway	5.37e-16	GABARAPL2|TGFB1|CDKN1B|MAPK14|TNFSF10|GABARAPL1|IGF1|GABARAP|PRKAA1|BNIP3|PTEN|MAPK8|INS|ATG12|AKT1	124	525|531|345|402|438|336|450|441|333|351|381|408|420|444|540	2.88e-17		hsa04068	1.527	0
73	13	KEGG Pathways		Pancreatic cancer	6.14e-16	TGFB1|RPS6KB1|NFKB1|RB1|TP53|BAX|BCL2L1|MTOR|BAK1|BAD|MAPK8|CDKN2A|AKT1	124	531|414|372|363|492|318|324|342|522|513|408|546|540	3.47e-17		hsa05212	1.52118	0
174	16	KEGG Pathways		NOD-like receptor signaling pathway	1.52e-15	GABARAPL2|NFKB1|MAPK14|GABARAPL1|FADD|BCL2L1|GABARAP|HSP90AA1|CTSB|CASP8|ATG5|ATG16L1|MAPK8|BCL2|TNF|ATG12	124	525|372|402|336|549|324|441|486|462|426|387|495|408|321|348|444	9.05e-17		hsa04621	1.48182	0
218	17	KEGG Pathways		Human cytomegalovirus infection	1.9e-15	RPS6KB1|NFKB1|MAPK14|RB1|TP53|BAX|FADD|CASP3|BID|FAS|CASP8|MTOR|BAK1|CXCR4|TNF|CDKN2A|AKT1	124	414|372|402|363|492|318|549|552|534|399|426|342|522|510|348|546|540	1.19e-16		hsa05163	1.47212	0
156	15	KEGG Pathways		Hepatitis C	7.43e-15	NFKB1|IFNG|RB1|TP53|BAX|FADD|EIF2AK3|CASP3|BID|FAS|CASP8|BAK1|BAD|TNF|AKT1	124	372|528|363|492|318|549|423|552|534|399|426|522|513|348|540	4.86e-16		hsa05160	1.4129	0
30	10	KEGG Pathways		Apoptosis - multiple species	1.15e-14	BAX|FADD|BCL2L1|CASP3|BID|CASP8|BECN1|BAK1|MAPK8|BCL2	124	318|549|324|552|534|426|429|522|408|321	7.9e-16		hsa04215	1.39393	0
75	12	KEGG Pathways		Chronic myeloid leukemia	2.72e-14	TGFB1|NFKB1|CDKN1B|RB1|TP53|BAX|BCL2L1|HDAC1|BAK1|BAD|CDKN2A|AKT1	124	531|372|345|363|492|318|324|411|522|513|546|540	1.94e-15		hsa05220	1.35654	0
209	15	KEGG Pathways		Salmonella infection	3.67e-13	NFKB1|MAPK14|TNFSF10|PIK3C3|BAX|FADD|CASP3|HSP90AA1|CASP8|PIK3CG|BAK1|MAPK8|BCL2|TNF|AKT1	124	372|402|438|468|318|549|552|486|426|435|522|408|321|348|540	2.73e-14		hsa05132	1.24353	0
96	12	KEGG Pathways		Prostate cancer	3.67e-13	NFKB1|CDKN1B|RB1|TP53|IGF1|HSP90AA1|MTOR|PTEN|BAD|INS|BCL2|AKT1	124	372|345|363|492|450|486|342|381|513|420|321|540	2.84e-14		hsa05215	1.24353	0
72	11	KEGG Pathways		p53 signaling pathway	6.04e-13	TP53|BAX|BCL2L1|IGF1|CASP3|BID|FAS|CASP8|PTEN|BCL2|CDKN2A	124	492|318|324|450|552|534|399|426|381|321|546	4.85e-14		hsa04115	1.2219	0
325	17	KEGG Pathways		Human papillomavirus infection	7.17e-13	RPS6KB1|NFKB1|CDKN1B|RB1|TP53|BAX|FADD|CASP3|FAS|CASP8|MTOR|PTEN|HDAC1|BAK1|BAD|TNF|AKT1	124	414|372|345|363|492|318|549|552|399|426|342|381|411|522|513|348|540	5.98e-14		hsa05165	1.21445	0
148	13	KEGG Pathways		Non-alcoholic fatty liver disease	1.72e-12	TGFB1|NFKB1|BAX|EIF2AK3|CASP3|BID|PRKAA1|FAS|CASP8|MAPK8|INS|TNF|AKT1	124	531|372|318|423|552|534|333|399|426|408|420|348|540	1.48e-13		hsa04932	1.17645	0
82	11	KEGG Pathways		Colorectal cancer	1.99e-12	TGFB1|RPS6KB1|TP53|BAX|CASP3|MTOR|BAK1|BAD|MAPK8|BCL2|AKT1	124	531|414|492|318|552|342|522|513|408|321|540	1.77e-13		hsa05210	1.17011	0
87	11	KEGG Pathways		Longevity regulating pathway	3.47e-12	RPS6KB1|NFKB1|TP53|BAX|IGF1|ULK1|PRKAA1|MTOR|ATG5|INS|AKT1	124	414|372|492|318|450|384|333|342|387|420|540	3.2e-13		hsa04211	1.14597	0
92	11	KEGG Pathways		Small cell lung cancer	5.89e-12	NFKB1|CDKN1B|RB1|TP53|BAX|BCL2L1|CASP3|PTEN|BAK1|BCL2|AKT1	124	372|345|363|492|318|324|552|381|522|321|540	5.61e-13		hsa05222	1.12299	0
149	12	KEGG Pathways		Necroptosis	3.61e-11	IFNG|TNFSF10|BAX|FADD|BID|HSP90AA1|FAS|CASP8|SQSTM1|MAPK8|BCL2|TNF	124	528|438|318|549|534|486|399|426|405|408|321|348	3.55e-12		hsa04217	1.04425	0
298	15	KEGG Pathways		Huntington disease	3.61e-11	PIK3C3|WIPI1|TP53|BAX|CASP3|ULK1|HTT|PIK3R4|CASP8|MTOR|BECN1|TGM2|HDAC1|ULK2|MAPK8	124	468|354|492|318|552|384|378|393|426|342|429|309|411|543|408	3.54e-12		hsa05016	1.04425	0
116	11	KEGG Pathways		Sphingolipid signaling pathway	5.54e-11	NFKB1|MAPK14|CTSD|TP53|BAX|BID|PTEN|MAPK8|BCL2|TNF|AKT1	124	372|402|474|492|318|534|381|408|321|348|540	5.77e-12		hsa04071	1.02565	0
160	12	KEGG Pathways		Hepatocellular carcinoma	7.25e-11	TGFB1|RPS6KB1|RB1|TP53|BAX|BCL2L1|MTOR|PTEN|BAK1|BAD|CDKN2A|AKT1	124	531|414|363|492|318|324|342|381|522|513|546|540	7.77e-12		hsa05225	1.01397	0
165	12	KEGG Pathways		Influenza A	9.9e-11	NFKB1|IFNG|TNFSF10|BAX|FADD|CASP3|BID|FAS|CASP8|BAK1|TNF|AKT1	124	372|528|438|318|549|552|534|399|426|522|348|540	1.09e-11		hsa05164	1.00044	0
61	9	KEGG Pathways		Longevity regulating pathway - multiple species	1.28e-10	RPS6KB1|IGF1|PRKAA1|MTOR|ATG5|HDAC1|INS|HSPA8|AKT1	124	414|450|333|342|387|411|420|432|540	1.45e-11		hsa04213	0.989279	0
130	11	KEGG Pathways		Fluid shear stress and atherosclerosis	1.57e-10	NFKB1|IFNG|MAPK14|TP53|HSP90AA1|PRKAA1|SQSTM1|MAPK8|BCL2|TNF|AKT1	124	372|528|402|492|486|333|405|408|321|348|540	1.82e-11		hsa05418	0.98041	0
131	11	KEGG Pathways		Apelin signaling pathway	1.65e-10	GABARAPL2|RPS6KB1|PIK3C3|GABARAPL1|GABARAP|PRKAA1|PIK3R4|PIK3CG|MTOR|BECN1|AKT1	124	525|414|468|336|441|333|393|435|342|429|540	1.96e-11		hsa04371	0.978252	0
479	17	KEGG Pathways		Herpes simplex virus 1 infection	1.88e-10	NFKB1|IFNG|TP53|BAX|FADD|BCL2L1|EIF2AK3|CASP3|BID|FAS|CASP8|MTOR|BAK1|BAD|BCL2|TNF|AKT1	124	372|528|492|318|549|324|423|552|534|399|426|342|522|513|321|348|540	2.29e-11		hsa05168	0.972584	0
98	10	KEGG Pathways		AGE-RAGE signaling pathway in diabetic complications	2.29e-10	TGFB1|NFKB1|CDKN1B|MAPK14|BAX|CASP3|MAPK8|BCL2|TNF|AKT1	124	531|372|345|402|318|552|408|321|348|540	2.87e-11		hsa04933	0.964016	0
350	15	KEGG Pathways		PI3K-Akt signaling pathway	2.46e-10	RPS6KB1|NFKB1|CDKN1B|TP53|BCL2L1|IGF1|HSP90AA1|PRKAA1|PIK3CG|MTOR|PTEN|BAD|INS|BCL2|AKT1	124	414|372|345|492|324|450|486|333|435|342|381|513|420|321|540	3.15e-11		hsa04151	0.960906	0
99	10	KEGG Pathways		Chagas disease	2.46e-10	TGFB1|NFKB1|IFNG|MAPK14|FADD|FAS|CASP8|MAPK8|TNF|AKT1	124	531|372|528|402|549|399|426|408|348|540	3.14e-11		hsa05142	0.960906	0
182	12	KEGG Pathways		Viral carcinogenesis	2.46e-10	NFKB1|CDKN1B|RB1|TP53|BAX|CASP3|HDAC6|CASP8|HDAC1|BAK1|BAD|CDKN2A	124	372|345|363|492|318|552|477|426|411|522|513|546	3.2e-11		hsa05203	0.960906	0
72	9	KEGG Pathways		Glioma	4.08e-10	RB1|TP53|BAX|IGF1|MTOR|PTEN|BAK1|CDKN2A|AKT1	124	363|492|318|450|342|381|522|546|540	5.59e-11		hsa05214	0.938934	0
72	9	KEGG Pathways		Melanoma	4.08e-10	RB1|TP53|BAX|IGF1|PTEN|BAK1|BAD|CDKN2A|AKT1	124	363|492|318|450|381|522|513|546|540	5.59e-11		hsa05218	0.938934	0
78	9	KEGG Pathways		EGFR tyrosine kinase inhibitor resistance	7.54e-10	RPS6KB1|BAX|BCL2L1|IGF1|MTOR|PTEN|BAD|BCL2|AKT1	124	414|318|324|450|342|381|513|321|540	1.08e-10		hsa01521	0.912263	0
92	9	KEGG Pathways		IL-17 signaling pathway	2.87e-09	NFKB1|IFNG|MAPK14|FADD|CASP3|HSP90AA1|CASP8|MAPK8|TNF	124	372|528|402|549|552|486|426|408|348	4.18e-10		hsa04657	0.854212	0
187	11	KEGG Pathways		Pathogenic Escherichia coli infection	4.75e-09	NFKB1|MAPK14|TNFSF10|BAX|FADD|CASP3|FAS|CASP8|BAK1|MAPK8|TNF	124	372|402|438|318|549|552|399|426|522|408|348	7.06e-10		hsa05130	0.832331	0
144	10	KEGG Pathways		Gastric cancer	6.4e-09	TGFB1|RPS6KB1|CDKN1B|RB1|TP53|BAX|MTOR|BAK1|BCL2|AKT1	124	531|414|345|363|492|318|342|522|321|540	9.71e-10		hsa05226	0.819382	0
145	10	KEGG Pathways		Breast cancer	6.68e-09	RPS6KB1|RB1|TP53|BAX|IGF1|MTOR|PTEN|BAK1|ESR1|AKT1	124	414|363|492|318|450|342|381|522|537|540	1.03e-09		hsa05224	0.817522	0
196	11	KEGG Pathways		Proteoglycans in cancer	7.17e-09	TGFB1|RPS6KB1|MAPK14|TP53|IGF1|CASP3|FAS|MTOR|TNF|ESR1|AKT1	124	531|414|402|492|450|552|399|342|348|537|540	1.13e-09		hsa05205	0.814448	0
106	9	KEGG Pathways		HIF-1 signaling pathway	8.24e-09	RPS6KB1|NFKB1|CDKN1B|IFNG|IGF1|MTOR|INS|BCL2|AKT1	124	414|372|345|528|450|342|420|321|540	1.34e-09		hsa04066	0.808407	0
70	8	KEGG Pathways		RIG-I-like receptor signaling pathway	8.24e-09	NFKB1|MAPK14|FADD|CASP8|ATG5|MAPK8|TNF|ATG12	124	372|402|549|426|387|408|348|444	1.32e-09		hsa04622	0.808407	0
150	10	KEGG Pathways		Cellular senescence	8.46e-09	TGFB1|NFKB1|MAPK14|RB1|TP53|MTOR|PTEN|SQSTM1|CDKN2A|AKT1	124	531|372|402|363|492|342|381|405|546|540	1.41e-09		hsa04218	0.807263	0
107	9	KEGG Pathways		Insulin resistance	8.55e-09	RPS6KB1|NFKB1|PRKAA1|MTOR|PTEN|MAPK8|INS|TNF|AKT1	124	414|372|333|342|381|408|420|348|540	1.45e-09		hsa04931	0.806803	0
151	10	KEGG Pathways		mTOR signaling pathway	8.68e-09	RPS6KB1|IGF1|ULK1|PRKAA1|MTOR|PTEN|ULK2|INS|TNF|AKT1	124	414|450|384|333|342|381|543|420|348|540	1.5e-09		hsa04150	0.806148	0
112	9	KEGG Pathways		TNF signaling pathway	1.2e-08	NFKB1|MAPK14|FADD|CASP3|FAS|CASP8|MAPK8|TNF|AKT1	124	372|402|549|552|399|426|408|348|540	2.11e-09		hsa04668	0.792082	0
211	11	KEGG Pathways		Human T-cell leukemia virus 1 infection	1.32e-08	TGFB1|NFKB1|RB1|TP53|BAX|BCL2L1|PTEN|MAPK8|TNF|CDKN2A|AKT1	124	531|372|363|492|318|324|381|408|348|546|540	2.36e-09		hsa05166	0.787943	0
160	10	KEGG Pathways		MicroRNAs in cancer	1.4e-08	NFKB1|CDKN1B|TP53|CASP3|MTOR|PTEN|HDAC1|BAK1|BCL2|CDKN2A	124	372|345|492|552|342|381|411|522|321|546	2.54e-09		hsa05206	0.785387	0
288	12	KEGG Pathways		MAPK signaling pathway	2.57e-08	TGFB1|NFKB1|MAPK14|TP53|IGF1|CASP3|FAS|MAPK8|INS|TNF|HSPA8|AKT1	124	531|372|402|492|450|552|399|408|420|348|432|540	4.75e-09		hsa04010	0.759007	0
135	9	KEGG Pathways		Spinocerebellar ataxia	5.24e-08	PIK3C3|WIPI1|ULK1|PIK3R4|MTOR|BECN1|ULK2|MAPK8|AKT1	124	468|354|384|393|342|429|543|408|540	9.83e-09		hsa05017	0.728067	0
68	7	KEGG Pathways		Non-small cell lung cancer	1.53e-07	RB1|TP53|BAX|BAK1|BAD|CDKN2A|AKT1	124	363|492|318|522|513|546|540	2.92e-08		hsa05223	0.681531	0
114	8	KEGG Pathways		Neurotrophin signaling pathway	2.42e-07	NFKB1|MAPK14|TP53|BAX|BAD|MAPK8|BCL2|AKT1	124	372|402|492|318|513|408|321|540	4.68e-08		hsa04722	0.661618	0
122	8	KEGG Pathways		Osteoclast differentiation	3.91e-07	TGFB1|NFKB1|IFNG|MAPK14|SQSTM1|MAPK8|TNF|AKT1	124	531|372|528|402|405|408|348|540	7.69e-08		hsa04380	0.640782	0
88	7	KEGG Pathways		PD-L1 expression and PD-1 checkpoint pathway in cancer	7.62e-07	RPS6KB1|NFKB1|IFNG|MAPK14|MTOR|PTEN|AKT1	124	414|372|528|402|342|381|540	1.52e-07		hsa05235	0.611805	0
55	6	KEGG Pathways		Legionellosis	1.08e-06	NFKB1|CASP3|CASP8|BNIP3|TNF|HSPA8	124	372|552|426|351|348|432	2.18e-07		hsa05134	0.596658	0
57	6	KEGG Pathways		Endometrial cancer	1.29e-06	TP53|BAX|PTEN|BAK1|BAD|AKT1	124	492|318|381|522|513|540	2.65e-07		hsa05213	0.588941	0
101	7	KEGG Pathways		Toll-like receptor signaling pathway	1.76e-06	NFKB1|MAPK14|FADD|CASP8|MAPK8|TNF|AKT1	124	372|402|549|426|408|348|540	3.67e-07		hsa04620	0.575449	0
101	7	KEGG Pathways		Th17 cell differentiation	1.76e-06	TGFB1|NFKB1|IFNG|MAPK14|HSP90AA1|MTOR|MAPK8	124	531|372|528|402|486|342|408	3.67e-07		hsa04659	0.575449	0
63	6	KEGG Pathways		Antigen processing and presentation	2.14e-06	IFNG|HSP90AA1|CTSB|CTSS|TNF|HSPA8	124	528|486|462|366|348|432	4.58e-07		hsa04612	0.566959	0
69	6	KEGG Pathways		Prolactin signaling pathway	3.47e-06	NFKB1|MAPK14|MAPK8|INS|ESR1|AKT1	124	372|402|408|420|537|540	7.55e-07		hsa04917	0.545967	0
69	6	KEGG Pathways		Adipocytokine signaling pathway	3.47e-06	NFKB1|PRKAA1|MTOR|MAPK8|TNF|AKT1	124	372|333|342|408|348|540	7.55e-07		hsa04920	0.545967	0
171	8	KEGG Pathways		Transcriptional misregulation in cancer	4e-06	NFKB1|CDKN1B|TP53|BAX|BCL2L1|IGF1|HDAC1|BAK1	124	372|345|492|318|324|450|411|522	8.94e-07		hsa05202	0.539794	0
120	7	KEGG Pathways		AMPK signaling pathway	4.87e-06	RPS6KB1|IGF1|ULK1|PRKAA1|MTOR|INS|AKT1	124	414|450|384|333|342|420|540	1.1e-06		hsa04152	0.531247	0
41	5	KEGG Pathways		Ferroptosis	6.22e-06	MAP1LC3B|TP53|ATG7|ATG5|MAP1LC3A	124	396|492|471|387|453	1.42e-06		hsa04216	0.520621	0
126	7	KEGG Pathways		Lysosome	6.48e-06	CTSD|NPC1|GAA|LAMP1|CTSB|CTSS|CLN3	124	474|489|417|498|462|366|480	1.5e-06		hsa04142	0.518842	0
83	6	KEGG Pathways		ErbB signaling pathway	8.84e-06	RPS6KB1|CDKN1B|MTOR|BAD|MAPK8|AKT1	124	414|345|342|513|408|540	2.08e-06		hsa04012	0.505355	0
133	7	KEGG Pathways		Insulin signaling pathway	8.9e-06	RPS6KB1|PRKAA1|MTOR|BAD|MAPK8|INS|AKT1	124	414|333|342|513|408|420|540	2.12e-06		hsa04910	0.505061	0
94	6	KEGG Pathways		Progesterone-mediated oocyte maturation	1.7e-05	MAPK14|IGF1|HSP90AA1|MAPK8|INS|AKT1	124	402|450|486|408|420|540	4.11e-06		hsa04914	0.476955	0
101	6	KEGG Pathways		T cell receptor signaling pathway	2.49e-05	NFKB1|IFNG|MAPK14|MAPK8|TNF|AKT1	124	372|528|402|408|348|540	6.08e-06		hsa04660	0.46038	0
102	6	KEGG Pathways		C-type lectin receptor signaling pathway	2.6e-05	NFKB1|MAPK14|CASP8|MAPK8|TNF|AKT1	124	372|402|426|408|348|540	6.42e-06		hsa04625	0.458503	0
165	7	KEGG Pathways		Protein processing in endoplasmic reticulum	3.31e-05	BAX|EIF2AK3|HSP90AA1|BAK1|MAPK8|BCL2|HSPA8	124	318|423|486|522|408|321|432	8.27e-06		hsa04141	0.448017	0
66	5	KEGG Pathways		Acute myeloid leukemia	4.92e-05	RPS6KB1|NFKB1|MTOR|BAD|AKT1	124	414|372|342|513|540	1.25e-05		hsa05221	0.430803	0
119	6	KEGG Pathways		Thyroid hormone signaling pathway	5.81e-05	TP53|MTOR|HDAC1|BAD|ESR1|AKT1	124	492|342|411|513|537|540	1.49e-05		hsa04919	0.423582	0
120	6	KEGG Pathways		Cell cycle	6.01e-05	TGFB1|CDKN1B|RB1|TP53|HDAC1|CDKN2A	124	531|345|363|492|411|546	1.56e-05		hsa04110	0.422113	0
121	6	KEGG Pathways		Natural killer cell mediated cytotoxicity	6.21e-05	IFNG|TNFSF10|CASP3|BID|FAS|TNF	124	528|438|552|534|399|348	1.63e-05		hsa04650	0.420691	0
70	5	KEGG Pathways		Leishmaniasis	6.21e-05	TGFB1|NFKB1|IFNG|MAPK14|TNF	124	531|372|528|402|348	1.63e-05		hsa05140	0.420691	0
265	8	KEGG Pathways		Prion disease	7.5e-05	MAPK14|BAX|EIF2AK3|CASP3|BAD|MAPK8|TNF|HSPA8	124	402|318|423|552|513|408|348|432	2.01e-05		hsa05020	0.412494	0
74	5	KEGG Pathways		Pertussis	7.75e-05	NFKB1|MAPK14|CASP3|MAPK8|TNF	124	372|402|552|408|348	2.1e-05		hsa05133	0.41107	0
133	6	KEGG Pathways		Estrogen signaling pathway	9.91e-05	CTSD|HSP90AA1|BCL2|ESR1|HSPA8|AKT1	124	474|486|321|537|432|540	2.71e-05		hsa04915	0.400393	0
39	4	KEGG Pathways		Type I diabetes mellitus	0.00012	IFNG|FAS|INS|TNF	124	528|399|420|348	3.22e-05		hsa04940	0.392082	0
41	4	KEGG Pathways		Bladder cancer	0.00014	RB1|TP53|DAPK1|CDKN2A	124	363|492|447|546	3.86e-05		hsa05219	0.385387	0
226	7	KEGG Pathways		Ras signaling pathway	0.00021	NFKB1|BCL2L1|IGF1|BAD|MAPK8|INS|AKT1	124	372|324|450|513|408|420|540	5.82e-05		hsa04014	0.367778	0
46	4	KEGG Pathways		Type II diabetes mellitus	0.00021	MTOR|MAPK8|INS|TNF	124	342|408|420|348	5.88e-05		hsa04930	0.367778	0
240	7	KEGG Pathways		Parkinson disease	0.00029	TP53|BAX|BCL2L1|EIF2AK3|CASP3|SNCA|MAPK8	124	492|318|324|423|552|483|408	8.39e-05		hsa05012	0.35376	0
100	5	KEGG Pathways		Amoebiasis	0.00029	TGFB1|NFKB1|IFNG|CASP3|TNF	124	531|372|528|552|348	8.26e-05		hsa05146	0.35376	0
55	4	KEGG Pathways		Viral myocarditis	0.00038	CASP3|BID|CASP8|EIF4G1	124	552|534|426|315	0.00011		hsa05416	0.342022	0
60	4	KEGG Pathways		Inflammatory bowel disease	0.00052	TGFB1|NFKB1|IFNG|TNF	124	531|372|528|348	0.00016		hsa05321	0.3284	0
118	5	KEGG Pathways		Growth hormone synthesis, secretion and action	0.00058	MAPK14|IGF1|MTOR|MAPK8|AKT1	124	402|450|342|408|540	0.00017		hsa04935	0.323657	0
66	4	KEGG Pathways		Fc epsilon RI signaling pathway	0.00072	MAPK14|MAPK8|TNF|AKT1	124	402|408|348|540	0.00022		hsa04664	0.314267	0
198	6	KEGG Pathways		Focal adhesion	0.00074	IGF1|PTEN|BAD|MAPK8|BCL2|AKT1	124	450|381|513|408|321|540	0.00023		hsa04510	0.313077	0
67	4	KEGG Pathways		Epithelial cell signaling in Helicobacter pylori infection	0.00074	NFKB1|MAPK14|CASP3|MAPK8	124	372|402|552|408	0.00023		hsa05120	0.313077	0
125	5	KEGG Pathways		Yersinia infection	0.00074	NFKB1|MAPK14|MAPK8|TNF|AKT1	124	372|402|408|348|540	0.00023		hsa05135	0.313077	0
128	5	KEGG Pathways		Relaxin signaling pathway	0.00079	TGFB1|NFKB1|MAPK14|MAPK8|AKT1	124	531|372|402|408|540	0.00025		hsa04926	0.310237	0
69	4	KEGG Pathways		Central carbon metabolism in cancer	0.00081	TP53|MTOR|PTEN|AKT1	124	492|342|381|540	0.00026		hsa05230	0.309151	0
34	3	KEGG Pathways		Allograft rejection	0.0016	IFNG|FAS|TNF	124	528|399|348	0.00051		hsa05330	0.279588	0
87	4	KEGG Pathways		Th1 and Th2 cell differentiation	0.0018	NFKB1|IFNG|MAPK14|MAPK8	124	372|528|402|408	0.0006		hsa04658	0.274473	0
36	3	KEGG Pathways		African trypanosomiasis	0.0018	IFNG|FAS|TNF	124	528|399|348	0.0006		hsa05143	0.274473	0
36	3	KEGG Pathways		Thyroid cancer	0.0018	TP53|BAX|BAK1	124	492|318|522	0.0006		hsa05216	0.274473	0
36	3	KEGG Pathways		Graft-versus-host disease	0.0018	IFNG|FAS|TNF	124	528|399|348	0.0006		hsa05332	0.274473	0
89	4	KEGG Pathways		Hypertrophic cardiomyopathy	0.0019	TGFB1|IGF1|PRKAA1|TNF	124	531|450|333|348	0.00065		hsa05410	0.272125	0
160	5	KEGG Pathways		JAK-STAT signaling pathway	0.002	IFNG|BCL2L1|MTOR|BCL2|AKT1	124	528|324|342|321|540	0.00067		hsa04630	0.269897	0
91	4	KEGG Pathways		TGF-beta signaling pathway	0.0021	TGFB1|RPS6KB1|IFNG|TNF	124	531|414|528|348	0.0007		hsa04350	0.267778	0
96	4	KEGG Pathways		Choline metabolism in cancer	0.0025	RPS6KB1|MTOR|MAPK8|AKT1	124	414|342|408|540	0.00085		hsa05231	0.260206	0
101	4	KEGG Pathways		NF-kappa B signaling pathway	0.0029	NFKB1|BCL2L1|BCL2|TNF	124	372|324|321|348	0.001		hsa04064	0.25376	0
46	3	KEGG Pathways		Malaria	0.0033	TGFB1|IFNG|TNF	124	531|528|348	0.0012		hsa05144	0.248149	0
186	5	KEGG Pathways		Chemokine signaling pathway	0.0037	NFKB1|PIK3CG|BAD|CXCR4|AKT1	124	372|435|513|510|540	0.0013		hsa04062	0.24318	0
282	6	KEGG Pathways		Cytokine-cytokine receptor interaction	0.0039	TGFB1|IFNG|TNFSF10|FAS|CXCR4|TNF	124	531|528|438|399|510|348	0.0014		hsa04060	0.240894	0
57	3	KEGG Pathways		VEGF signaling pathway	0.0058	MAPK14|BAD|AKT1	124	402|513|540	0.0021		hsa04370	0.223657	0
62	3	KEGG Pathways		Basal cell carcinoma	0.0072	TP53|BAX|BAK1	124	492|318|522	0.0026		hsa05217	0.214267	0
66	3	KEGG Pathways		Renal cell carcinoma	0.0085	TGFB1|BAD|AKT1	124	531|513|540	0.0031		hsa05211	0.207058	0
142	4	KEGG Pathways		Phagosome	0.0092	PIK3C3|HGS|LAMP1|CTSS	124	468|306|498|366	0.0034		hsa04145	0.203621	0
147	4	KEGG Pathways		Phospholipase D signaling pathway	0.0103	PIK3CG|MTOR|INS|AKT1	124	435|342|420|540	0.0038		hsa04072	0.198716	0
147	4	KEGG Pathways		Adrenergic signaling in cardiomyocytes	0.0103	MAPK14|PIK3CG|BCL2|AKT1	124	402|435|321|540	0.0038		hsa04261	0.198716	0
73	3	KEGG Pathways		Inositol phosphate metabolism	0.0108	PIK3C3|PIK3CG|PTEN	124	468|435|381	0.0041		hsa00562	0.196658	0
162	4	KEGG Pathways		cGMP-PKG signaling pathway	0.0141	PIK3CG|BAD|INS|AKT1	124	435|513|420|540	0.0054		hsa04022	0.185078	0
85	3	KEGG Pathways		Rheumatoid arthritis	0.016	TGFB1|IFNG|TNF	124	531|528|348	0.0062		hsa05323	0.179588	0
86	3	KEGG Pathways		GABAergic synapse	0.0164	GABARAPL2|GABARAPL1|GABARAP	124	525|336|441	0.0064		hsa04727	0.178516	0
94	3	KEGG Pathways		Inflammatory mediator regulation of TRP channels	0.0207	MAPK14|IGF1|MAPK8	124	402|450|408	0.0081		hsa04750	0.168403	0
95	3	KEGG Pathways		Dilated cardiomyopathy	0.0211	TGFB1|IGF1|TNF	124	531|450|348	0.0083		hsa05414	0.167572	0
31	2	KEGG Pathways		Antifolate resistance	0.0215	NFKB1|TNF	124	372|348	0.0086		hsa01523	0.166756	0
96	3	KEGG Pathways		Viral protein interaction with cytokine and cytokine receptor	0.0215	TNFSF10|CXCR4|TNF	124	438|510|348	0.0085		hsa04061	0.166756	0
202	4	KEGG Pathways		Rap1 signaling pathway	0.0282	MAPK14|IGF1|INS|AKT1	124	402|450|420|540	0.0113		hsa04015	0.154975	0
37	2	KEGG Pathways		Aldosterone-regulated sodium reabsorption	0.0292	IGF1|INS	124	450|420	0.0118		hsa04960	0.153462	0
110	3	KEGG Pathways		Cholinergic synapse	0.0299	PIK3CG|BCL2|AKT1	124	435|321|540	0.0122		hsa04725	0.152433	0
208	4	KEGG Pathways		cAMP signaling pathway	0.0304	NFKB1|BAD|MAPK8|AKT1	124	372|513|408|540	0.0125		hsa04024	0.151713	0
120	3	KEGG Pathways		Oocyte meiosis	0.037	MAPK14|IGF1|INS	124	402|450|420	0.0153		hsa04114	0.14318	0
43	2	KEGG Pathways		Intestinal immune network for IgA production	0.0372	TGFB1|CXCR4	124	531|510	0.0155		hsa04672	0.142946	0
122	3	KEGG Pathways		Platelet activation	0.038	MAPK14|PIK3CG|AKT1	124	402|435|540	0.016		hsa04611	0.142022	0
229	4	KEGG Pathways		Thermogenesis	0.0404	RPS6KB1|MAPK14|PRKAA1|MTOR	124	414|402|333|342	0.0171		hsa04714	0.139362	0
128	3	KEGG Pathways		Dopaminergic synapse	0.0425	MAPK14|MAPK8|AKT1	124	402|408|540	0.0181		hsa04728	0.137161	0
50	2	KEGG Pathways		Ovarian steroidogenesis	0.0476	IGF1|INS	124	450|420	0.0204		hsa04913	0.132239	0
133	29	Reactome Pathways		Macroautophagy	7.73e-37	GABARAPL2|PIK3C3|WIPI1|GABARAPL1|MAP1LC3B|ATG10|ATG3|GABARAP|ATG4D|ATG4C|ULK1|HDAC6|HSP90AA1|PRKAA1|ATG7|UVRAG|PIK3R4|MTOR|BECN1|ATG5|ATG4A|MAP1LC3A|SQSTM1|ATG16L1|ATG4B|ATG9A|ATG12|AMBRA1|HSPA8	124	525|468|354|336|396|339|507|441|312|519|384|477|486|333|471|516|393|342|429|387|360|453|405|495|330|327|444|357|432	3.56e-40		HSA-1632852	3.61118	0
185	16	Reactome Pathways		Programmed Cell Death	1.61e-13	TNFSF10|TP53|BAX|FADD|BCL2L1|CASP3|BID|HSP90AA1|FAS|CASP8|BAK1|BAD|MAPK8|BCL2|DAPK1|AKT1	124	438|492|318|549|324|552|534|486|399|426|522|513|408|321|447|540	2.23e-16		HSA-5357801	1.27932	0
173	15	Reactome Pathways		Apoptosis	8.91e-13	TNFSF10|TP53|BAX|FADD|BCL2L1|CASP3|BID|FAS|CASP8|BAK1|BAD|MAPK8|BCL2|DAPK1|AKT1	124	438|492|318|549|324|552|534|399|426|522|513|408|321|447|540	2.02e-15		HSA-109581	1.20501	0
51	11	Reactome Pathways		Intrinsic Pathway for Apoptosis	8.91e-13	TP53|BAX|BCL2L1|CASP3|BID|CASP8|BAK1|BAD|MAPK8|BCL2|AKT1	124	492|318|324|552|534|426|522|513|408|321|540	1.64e-15		HSA-109606	1.20501	0
1956	32	Reactome Pathways		Immune System	2.29e-09	TGFB1|NFKB1|CDKN1B|IFNG|MAPK14|CTSD|PIK3C3|TP53|APP|FADD|BCL2L1|RAB24|GAA|CASP3|LAMP1|HSP90AA1|CTSB|ATG7|PIK3R4|CASP8|MTOR|CTSS|ATG5|PTEN|SQSTM1|MAPK8|BCL2|TNF|EIF4G1|ATG12|HSPA8|AKT1	124	531|372|345|528|402|474|468|492|465|549|324|390|417|552|498|486|462|471|393|426|342|366|387|381|405|408|321|348|315|444|432|540	6.32e-12		HSA-168256	0.864016	0
2741	37	Reactome Pathways		Signal Transduction	5.84e-09	TGFB1|RPS6KB1|NFKB1|CDKN1B|MAPK14|CTSD|TNFSF10|PIK3C3|TP53|APP|BAX|FADD|BCL2L1|IGF1|CASP3|HGS|HDAC6|HSP90AA1|PRKAA1|FAS|PIK3R4|CASP8|PIK3CG|MTOR|PTEN|HDAC1|SQSTM1|BAD|RGS19|MAPK8|INS|BCL2|CXCR4|TNF|ESR1|EIF4G1|AKT1	124	531|414|372|345|402|474|438|468|492|465|318|549|324|450|552|306|477|486|333|399|393|426|435|342|381|411|405|513|504|408|420|321|510|348|537|315|540	1.88e-11		HSA-162582	0.823359	0
1548	28	Reactome Pathways		Disease	5.95e-09	TGFB1|NFKB1|CDKN1B|MAPK14|PIK3C3|RB1|MAP1LC3B|APP|FADD|BCL2L1|GAA|HGS|HDAC6|HSP90AA1|ATG7|UVRAG|PIK3R4|CASP8|MTOR|BECN1|PTEN|HDAC1|BAD|MAPK8|CXCR4|ESR1|CDKN2A|AKT1	124	531|372|345|402|468|363|396|465|549|324|417|306|477|486|471|516|393|426|342|429|381|411|513|408|510|537|546|540	2.19e-11		HSA-1643685	0.822548	0
140	11	Reactome Pathways		Death Receptor Signalling	9.26e-09	NFKB1|TNFSF10|FADD|CASP3|FAS|CASP8|HDAC1|SQSTM1|BAD|MAPK8|TNF	124	372|438|549|552|399|426|411|405|513|408|348	3.84e-11		HSA-73887	0.803339	0
80	9	Reactome Pathways		Selective autophagy	2.88e-08	MAP1LC3B|ULK1|HDAC6|HSP90AA1|ATG5|MAP1LC3A|SQSTM1|ATG12|HSPA8	124	396|384|477|486|387|453|405|444|432	1.33e-10		HSA-9663891	0.754061	0
440	15	Reactome Pathways		Signaling by Interleukins	1.34e-07	TGFB1|NFKB1|IFNG|MAPK14|TP53|APP|BCL2L1|CASP3|HSP90AA1|SQSTM1|MAPK8|BCL2|TNF|HSPA8|AKT1	124	531|372|528|402|492|465|324|552|486|405|408|321|348|432|540	6.76e-10		HSA-449147	0.68729	0
1025	21	Reactome Pathways		Innate Immune System	2.76e-07	NFKB1|MAPK14|CTSD|PIK3C3|APP|FADD|BCL2L1|RAB24|GAA|LAMP1|HSP90AA1|CTSB|ATG7|PIK3R4|CASP8|CTSS|ATG5|MAPK8|BCL2|ATG12|HSPA8	124	372|402|474|468|465|549|324|390|417|498|486|462|471|393|426|366|387|408|321|444|432	1.52e-09		HSA-168249	0.655909	0
152	10	Reactome Pathways		Toll-like Receptor Cascades	2.76e-07	NFKB1|MAPK14|PIK3C3|APP|FADD|CTSB|PIK3R4|CASP8|CTSS|MAPK8	124	372|402|468|465|549|462|393|426|366|408	1.59e-09		HSA-168898	0.655909	0
26	6	Reactome Pathways		Caspase activation via extrinsic apoptotic signalling pathway	6.09e-07	TNFSF10|FADD|CASP3|FAS|CASP8|DAPK1	124	438|549|552|399|426|447	3.92e-09		HSA-5357769	0.621538	0
681	17	Reactome Pathways		Cytokine Signaling in Immune system	6.22e-07	TGFB1|NFKB1|CDKN1B|IFNG|MAPK14|TP53|APP|BCL2L1|CASP3|HSP90AA1|SQSTM1|MAPK8|BCL2|TNF|EIF4G1|HSPA8|AKT1	124	531|372|345|528|402|492|465|324|552|486|405|408|321|348|315|432|540	4.29e-09		HSA-1280215	0.620621	0
11	5	Reactome Pathways		Receptor Mediated Mitophagy	6.8e-07	MAP1LC3B|ULK1|ATG5|MAP1LC3A|ATG12	124	396|384|387|453|444	5.01e-09		HSA-8934903	0.616749	0
29	6	Reactome Pathways		Activation of BH3-only proteins	8.89e-07	TP53|BID|BAD|MAPK8|BCL2|AKT1	124	492|534|513|408|321|540	6.96e-09		HSA-114452	0.60511	0
29	6	Reactome Pathways		Mitophagy	8.89e-07	MAP1LC3B|ULK1|ATG5|MAP1LC3A|SQSTM1|ATG12	124	396|384|387|453|405|444	6.96e-09		HSA-5205647	0.60511	0
13	5	Reactome Pathways		Translation of Replicase and Assembly of the Replication Transcription Complex	1.12e-06	PIK3C3|MAP1LC3B|UVRAG|PIK3R4|BECN1	124	468|396|516|393|429	9.77e-09		HSA-9679504	0.595078	0
13	5	Reactome Pathways		Translation of Replicase and Assembly of the Replication Transcription Complex	1.12e-06	PIK3C3|MAP1LC3B|UVRAG|PIK3R4|BECN1	124	468|396|516|393|429	9.77e-09		HSA-9694676	0.595078	0
107	8	Reactome Pathways		Interleukin-4 and Interleukin-13 signaling	3.05e-06	TGFB1|TP53|BCL2L1|HSP90AA1|BCL2|TNF|HSPA8|AKT1	124	531|492|324|486|321|348|432|540	2.95e-08		HSA-6785807	0.55157	0
22	5	Reactome Pathways		PINK1-PRKN Mediated Mitophagy	8.82e-06	MAP1LC3B|ATG5|MAP1LC3A|SQSTM1|ATG12	124	396|387|453|405|444	8.93e-08		HSA-5205685	0.505453	0
1197	20	Reactome Pathways		Generic Transcription Pathway	1.08e-05	TGFB1|NFKB1|CDKN1B|IFNG|MAPK14|RB1|TP53|BAX|BID|HDAC6|PRKAA1|HTT|FAS|MTOR|PTEN|HDAC1|INS|ESR1|CDKN2A|AKT1	124	531|372|345|528|402|363|492|318|534|477|333|378|399|342|381|411|420|537|546|540	1.14e-07		HSA-212436	0.496658	0
49	6	Reactome Pathways		SARS-CoV-1 Infection	1.08e-05	PIK3C3|RB1|MAP1LC3B|UVRAG|PIK3R4|BECN1	124	468|363|396|516|393|429	1.16e-07		HSA-9678108	0.496658	0
392	12	Reactome Pathways		Diseases of signal transduction by growth factor receptors and second messengers	1.09e-05	TGFB1|CDKN1B|BCL2L1|HDAC6|HSP90AA1|ATG7|MTOR|PTEN|HDAC1|BAD|ESR1|AKT1	124	531|345|324|477|486|471|342|381|411|513|537|540	1.26e-07		HSA-5663202	0.496257	0
8	4	Reactome Pathways		BH3-only proteins associate with and inactivate anti-apoptotic BCL-2 members	1.19e-05	BCL2L1|BID|BAD|BCL2	124	324|534|513|321	1.43e-07		HSA-111453	0.492445	0
55	6	Reactome Pathways		Nucleotide-binding domain, leucine rich repeat containing receptor (NLR) signaling pathways	1.75e-05	NFKB1|MAPK14|APP|BCL2L1|CASP8|BCL2	124	372|402|465|324|426|321	2.18e-07		HSA-168643	0.475696	0
145	8	Reactome Pathways		SARS-CoV Infections	2.1e-05	PIK3C3|RB1|MAP1LC3B|HSP90AA1|UVRAG|PIK3R4|BECN1|HDAC1	124	468|363|396|486|516|393|429|411	2.71e-07		HSA-9679506	0.467778	0
29	5	Reactome Pathways		Regulation of necroptotic cell death	2.25e-05	TNFSF10|FADD|HSP90AA1|FAS|CASP8	124	438|549|486|399|426	3.01e-07		HSA-5675482	0.464782	0
11	4	Reactome Pathways		Regulation by c-FLIP	2.65e-05	TNFSF10|FADD|FAS|CASP8	124	438|549|399|426	3.9e-07		HSA-3371378	0.457675	0
11	4	Reactome Pathways		CASP8 activity is inhibited	2.65e-05	TNFSF10|FADD|FAS|CASP8	124	438|549|399|426	3.9e-07		HSA-5218900	0.457675	0
11	4	Reactome Pathways		Dimerization of procaspase-8	2.65e-05	TNFSF10|FADD|FAS|CASP8	124	438|549|399|426	3.9e-07		HSA-69416	0.457675	0
363	11	Reactome Pathways		Transcriptional Regulation by TP53	3.02e-05	CDKN1B|MAPK14|TP53|BAX|BID|PRKAA1|FAS|MTOR|PTEN|HDAC1|AKT1	124	345|402|492|318|534|333|399|342|381|411|540	4.86e-07		HSA-3700989	0.451999	0
1455	21	Reactome Pathways		Gene expression (Transcription)	3.34e-05	TGFB1|NFKB1|CDKN1B|IFNG|MAPK14|RB1|TP53|BAX|BID|HDAC6|HSP90AA1|PRKAA1|HTT|FAS|MTOR|PTEN|HDAC1|INS|ESR1|CDKN2A|AKT1	124	531|372|345|528|402|363|492|318|534|477|486|333|378|399|342|381|411|420|537|546|540	5.69e-07		HSA-74160	0.447625	0
66	6	Reactome Pathways		SARS-CoV-2 Infection	3.38e-05	PIK3C3|RB1|MAP1LC3B|UVRAG|PIK3R4|BECN1	124	468|363|396|516|393|429	5.91e-07		HSA-9694516	0.447108	0
15	4	Reactome Pathways		Activation of BAD and translocation to mitochondria	6.09e-05	BID|BAD|BCL2|AKT1	124	534|513|321|540	1.09e-06		HSA-111447	0.421538	0
40	5	Reactome Pathways		MTOR signalling	6.92e-05	RPS6KB1|PRKAA1|MTOR|EIF4G1|AKT1	124	414|333|342|315|540	1.27e-06		HSA-165159	0.415989	0
76	6	Reactome Pathways		DDX58/IFIH1-mediated induction of interferon-alpha/beta	6.92e-05	NFKB1|APP|FADD|CASP8|ATG5|ATG12	124	372|465|549|426|387|444	1.28e-06		HSA-168928	0.415989	0
264	9	Reactome Pathways		PIP3 activates AKT signaling	0.00011	CDKN1B|TP53|MTOR|PTEN|HDAC1|BAD|INS|ESR1|AKT1	124	345|492|342|381|411|513|420|537|540	2.27e-06		HSA-1257604	0.395861	0
826	15	Reactome Pathways		Infectious disease	0.00011	TGFB1|NFKB1|MAPK14|PIK3C3|RB1|MAP1LC3B|APP|HGS|HSP90AA1|UVRAG|PIK3R4|BECN1|HDAC1|MAPK8|CXCR4	124	531|372|402|468|363|396|465|306|486|516|393|429|411|408|510	2.1e-06		HSA-5663205	0.395861	0
20	4	Reactome Pathways		Inflammasomes	0.00014	NFKB1|APP|BCL2L1|BCL2	124	372|465|324|321	2.95e-06		HSA-622312	0.385387	0
92	6	Reactome Pathways		Toll Like Receptor 3 (TLR3) Cascade	0.00017	NFKB1|MAPK14|APP|FADD|CASP8|MAPK8	124	372|402|465|549|426|408	3.65e-06		HSA-168164	0.376955	0
94	6	Reactome Pathways		Toll Like Receptor 9 (TLR9) Cascade	0.00019	NFKB1|MAPK14|PIK3C3|APP|PIK3R4|MAPK8	124	372|402|468|465|393|408	4.11e-06		HSA-168138	0.372125	0
5	3	Reactome Pathways		FasL/ CD95L signaling	0.00019	FADD|FAS|CASP8	124	549|399|426	4.01e-06		HSA-75157	0.372125	0
96	6	Reactome Pathways		p75 NTR receptor-mediated signalling	0.0002	NFKB1|CASP3|HDAC1|SQSTM1|BAD|MAPK8	124	372|552|411|405|513|408	4.61e-06		HSA-193704	0.369897	0
96	6	Reactome Pathways		TRIF(TICAM1)-mediated TLR4 signaling	0.0002	NFKB1|MAPK14|APP|FADD|CASP8|MAPK8	124	372|402|465|549|426|408	4.61e-06		HSA-937061	0.369897	0
473	11	Reactome Pathways		Neutrophil degranulation	0.00025	NFKB1|MAPK14|CTSD|RAB24|GAA|LAMP1|HSP90AA1|CTSB|ATG7|CTSS|HSPA8	124	372|402|474|390|417|498|486|462|471|366|432	5.9e-06		HSA-6798695	0.360206	0
105	6	Reactome Pathways		PI3K/AKT Signaling in Cancer	0.0003	CDKN1B|MTOR|PTEN|BAD|ESR1|AKT1	124	345|342|381|513|537|540	7.52e-06		HSA-2219528	0.352288	0
26	4	Reactome Pathways		Constitutive Signaling by AKT1 E17K in Cancer	0.0003	CDKN1B|MTOR|BAD|AKT1	124	345|342|513|540	7.46e-06		HSA-5674400	0.352288	0
164	7	Reactome Pathways		Cellular Senescence	0.00031	NFKB1|CDKN1B|MAPK14|RB1|TP53|MAPK8|CDKN2A	124	372|345|402|363|492|408|546	7.96e-06		HSA-2559583	0.350864	0
502	11	Reactome Pathways		Signaling by Receptor Tyrosine Kinases	0.00039	MAPK14|PIK3C3|BAX|IGF1|HGS|HSP90AA1|PIK3R4|MTOR|INS|ESR1|AKT1	124	402|468|318|450|306|486|393|342|420|537|540	1.02e-05		HSA-9006934	0.340894	0
8	3	Reactome Pathways		TRAIL signaling	0.00044	TNFSF10|FADD|CASP8	124	438|549|426	1.17e-05		HSA-75158	0.335655	0
189	7	Reactome Pathways		ESR-mediated signaling	0.00071	CDKN1B|CTSD|HSP90AA1|HDAC1|BCL2|ESR1|AKT1	124	345|474|486|411|321|537|540	1.93e-05		HSA-8939211	0.314874	0
544	11	Reactome Pathways		Cellular responses to stress	0.00075	NFKB1|CDKN1B|MAPK14|RB1|TP53|HDAC6|HSP90AA1|MTOR|MAPK8|CDKN2A|HSPA8	124	372|345|402|363|492|477|486|342|408|546|432	2.12e-05		HSA-2262752	0.312494	0
74	5	Reactome Pathways		Extra-nuclear estrogen signaling	0.00075	CDKN1B|HSP90AA1|BCL2|ESR1|AKT1	124	345|486|321|537|540	2.1e-05		HSA-9009391	0.312494	0
13	3	Reactome Pathways		TNFR1-induced proapoptotic signaling	0.0013	FADD|CASP8|TNF	124	549|426|348	3.91e-05		HSA-5357786	0.288606	0
87	5	Reactome Pathways		TP53 Regulates Metabolic Genes	0.0014	TP53|PRKAA1|MTOR|PTEN|AKT1	124	492|333|342|381|540	4.39e-05		HSA-5628897	0.285387	0
42	4	Reactome Pathways		TP53 Regulates Transcription of Cell Death Genes	0.0014	TP53|BAX|BID|FAS	124	492|318|534|399	4.22e-05		HSA-5633008	0.285387	0
14	3	Reactome Pathways		AKT phosphorylates targets in the cytosol	0.0015	CDKN1B|BAD|AKT1	124	345|513|540	4.74e-05		HSA-198323	0.282391	0
44	4	Reactome Pathways		TBC/RABGAPs	0.0016	GABARAPL2|MAP1LC3B|GABARAP|ULK1	124	525|396|441|384	5e-05		HSA-8854214	0.279588	0
159	6	Reactome Pathways		Regulation of TP53 Activity	0.0022	MAPK14|TP53|PRKAA1|MTOR|HDAC1|AKT1	124	402|492|333|342|411|540	7.08e-05		HSA-5633007	0.265758	0
17	3	Reactome Pathways		Apoptotic factor-mediated response	0.0024	BAX|CASP3|BAK1	124	318|552|522	7.87e-05		HSA-111471	0.261979	0
2	2	Reactome Pathways		Activation and oligomerization of BAK protein	0.0032	BID|BAK1	124	534|522	0.00011		HSA-111452	0.249485	0
2	2	Reactome Pathways		Activation, translocation and oligomerization of BAX	0.0032	BAX|BID	124	318|534	0.00011		HSA-114294	0.249485	0
19	3	Reactome Pathways		TP53 Regulates Transcription of Genes Involved in Cytochrome C Release	0.0032	TP53|BAX|BID	124	492|318|534	0.00011		HSA-6803204	0.249485	0
22	3	Reactome Pathways		Chaperone Mediated Autophagy	0.0045	HDAC6|HSP90AA1|HSPA8	124	477|486|432	0.00016		HSA-9613829	0.234679	0
23	3	Reactome Pathways		mTORC1-mediated signalling	0.005	RPS6KB1|MTOR|EIF4G1	124	414|342|315	0.00018		HSA-166208	0.230103	0
23	3	Reactome Pathways		HSF1-dependent transactivation	0.005	HSP90AA1|MTOR|HSPA8	124	486|342|432	0.00018		HSA-3371571	0.230103	0
3	2	Reactome Pathways		The NLRP1 inflammasome	0.005	BCL2L1|BCL2	124	324|321	0.00017		HSA-844455	0.230103	0
118	5	Reactome Pathways		Transcriptional regulation by RUNX2	0.005	RB1|BAX|HDAC6|ESR1|AKT1	124	363|318|477|537|540	0.00017		HSA-8878166	0.230103	0
120	5	Reactome Pathways		Rab regulation of trafficking	0.005	GABARAPL2|MAP1LC3B|GABARAP|ULK1|AKT1	124	525|396|441|384|540	0.00019		HSA-9007101	0.230103	0
119	5	Reactome Pathways		Estrogen-dependent gene expression	0.005	CTSD|HSP90AA1|HDAC1|BCL2|ESR1	124	474|486|411|321|537	0.00018		HSA-9018519	0.230103	0
24	3	Reactome Pathways		RHO GTPases Activate NADPH Oxidases	0.0052	MAPK14|PIK3C3|PIK3R4	124	402|468|393	0.0002		HSA-5668599	0.2284	0
24	3	Reactome Pathways		Estrogen-dependent nuclear events downstream of ESR-membrane signaling	0.0052	CDKN1B|BCL2|AKT1	124	345|321|540	0.0002		HSA-9634638	0.2284	0
65	4	Reactome Pathways		FOXO-mediated transcription	0.0054	CDKN1B|HDAC1|INS|AKT1	124	345|411|420|540	0.00021		HSA-9614085	0.226761	0
4	2	Reactome Pathways		Activation, myristolyation of BID and translocation to mitochondria	0.0067	BID|CASP8	124	534|426	0.00026		HSA-75108	0.217393	0
27	3	Reactome Pathways		VEGFR2 mediated vascular permeability	0.0069	HSP90AA1|MTOR|AKT1	124	486|342|540	0.00027		HSA-5218920	0.216115	0
28	3	Reactome Pathways		Diseases of programmed cell death	0.0075	APP|FADD|CASP8	124	465|549|426	0.0003		HSA-9645723	0.212494	0
137	5	Reactome Pathways		PTEN Regulation	0.0084	TP53|MTOR|PTEN|HDAC1|AKT1	124	492|342|381|411|540	0.00034		HSA-6807070	0.207572	0
75	4	Reactome Pathways		Cell death signalling via NRAGE, NRIF and NADE	0.0085	CASP3|SQSTM1|BAD|MAPK8	124	552|405|513|408	0.00035		HSA-204998	0.207058	0
5	2	Reactome Pathways		Release of apoptotic factors from the mitochondria	0.0087	BAX|BAK1	124	318|522	0.00037		HSA-111457	0.206048	0
30	3	Reactome Pathways		Regulation of TP53 Activity through Acetylation	0.0087	TP53|HDAC1|AKT1	124	492|411|540	0.00036		HSA-6804758	0.206048	0
5	2	Reactome Pathways		Defective RIPK1-mediated regulated necrosis	0.0087	FADD|CASP8	124	549|426	0.00037		HSA-9693928	0.206048	0
33	3	Reactome Pathways		Oncogene Induced Senescence	0.0108	RB1|TP53|CDKN2A	124	363|492|546	0.00047		HSA-2559585	0.196658	0
147	5	Reactome Pathways		Mitotic G1 phase and G1/S transition	0.0108	CDKN1B|RB1|HDAC1|CDKN2A|AKT1	124	345|363|411|546|540	0.00046		HSA-453279	0.196658	0
6	2	Reactome Pathways		CLEC7A/inflammasome pathway	0.0111	NFKB1|CASP8	124	372|426	0.00049		HSA-5660668	0.195468	0
6	2	Reactome Pathways		TLR3-mediated TICAM1-dependent programmed cell death	0.0111	FADD|CASP8	124	549|426	0.00049		HSA-9013957	0.195468	0
660	10	Reactome Pathways		Vesicle-mediated transport	0.0115	GABARAPL2|MAP1LC3B|APP|GABARAP|ULK1|HGS|HSP90AA1|INS|HSPA8|AKT1	124	525|396|465|441|384|306|486|420|432|540	0.00051		HSA-5653656	0.19393	0
84	4	Reactome Pathways		PI Metabolism	0.0117	PIK3C3|PIK3R4|PIK3CG|PTEN	124	468|393|435|381	0.00053		HSA-1483255	0.193181	0
35	3	Reactome Pathways		Lysosome Vesicle Biogenesis	0.0117	APP|HGS|HSPA8	124	465|306|432	0.00055		HSA-432720	0.193181	0
85	4	Reactome Pathways		Regulation of mRNA stability by proteins that bind AU-rich elements	0.0117	MAPK14|EIF4G1|HSPA8|AKT1	124	402|315|432|540	0.00055		HSA-450531	0.193181	0
35	3	Reactome Pathways		Regulation of TNFR1 signaling	0.0117	FADD|CASP8|TNF	124	549|426|348	0.00055		HSA-5357905	0.193181	0
35	3	Reactome Pathways		Regulation of TP53 Degradation	0.0117	TP53|MTOR|AKT1	124	492|342|540	0.00055		HSA-6804757	0.193181	0
84	4	Reactome Pathways		MyD88 cascade initiated on plasma membrane	0.0117	NFKB1|MAPK14|APP|MAPK8	124	372|402|465|408	0.00053		HSA-975871	0.193181	0
7	2	Reactome Pathways		RUNX3 regulates CDKN1A transcription	0.0126	TGFB1|TP53	124	531|492	0.00062		HSA-8941855	0.189963	0
89	4	Reactome Pathways		Cellular response to heat stress	0.0131	HDAC6|HSP90AA1|MTOR|HSPA8	124	477|486|342|432	0.00065		HSA-3371556	0.188273	0
89	4	Reactome Pathways		TRAF6 mediated induction of NFkB and MAP kinases upon TLR7/8 or 9 activation	0.0131	NFKB1|MAPK14|APP|MAPK8	124	372|402|465|408	0.00065		HSA-975138	0.188273	0
38	3	Reactome Pathways		Ovarian tumor domain proteases	0.0135	TP53|PTEN|ESR1	124	492|381|537	0.00069		HSA-5689896	0.186967	0
38	3	Reactome Pathways		Transcriptional Regulation by VENTX	0.0135	NFKB1|TP53|CDKN2A	124	372|492|546	0.00069		HSA-8853884	0.186967	0
93	4	Reactome Pathways		Oxidative Stress Induced Senescence	0.0145	MAPK14|TP53|MAPK8|CDKN2A	124	402|492|408|546	0.00076		HSA-2559580	0.183863	0
94	4	Reactome Pathways		MyD88:MAL(TIRAP) cascade initiated on plasma membrane	0.0149	NFKB1|MAPK14|APP|MAPK8	124	372|402|465|408	0.00079		HSA-166058	0.182681	0
97	4	Reactome Pathways		VEGFA-VEGFR2 Pathway	0.0164	MAPK14|HSP90AA1|MTOR|AKT1	124	402|486|342|540	0.00089		HSA-4420097	0.178516	0
260	6	Reactome Pathways		Platelet activation, signaling and aggregation	0.0166	TGFB1|MAPK14|APP|IGF1|PIK3CG|AKT1	124	531|402|465|450|435|540	0.00092		HSA-76002	0.177989	0
9	2	Reactome Pathways		TRIF-mediated programmed cell death	0.017	FADD|CASP8	124	549|426	0.00095		HSA-2562578	0.176955	0
10	2	Reactome Pathways		Tetrahydrobiopterin (BH4) synthesis, recycling, salvage and regulation	0.02	HSP90AA1|AKT1	124	486|540	0.0011		HSA-1474151	0.169897	0
10	2	Reactome Pathways		Caspase activation via Dependence Receptors in the absence of ligand	0.02	CASP3|DAPK1	124	552|447	0.0011		HSA-418889	0.169897	0
10	2	Reactome Pathways		Activation of the AP-1 family of transcription factors	0.02	MAPK14|MAPK8	124	402|408	0.0011		HSA-450341	0.169897	0
47	3	Reactome Pathways		Cyclin D associated events in G1	0.0211	CDKN1B|RB1|CDKN2A	124	345|363|546	0.0012		HSA-69231	0.167572	0
11	2	Reactome Pathways		Synthesis of PIPs at the late endosome membrane	0.0224	PIK3C3|PIK3R4	124	468|393	0.0013		HSA-1660517	0.164975	0
622	9	Reactome Pathways		Membrane Trafficking	0.0224	GABARAPL2|MAP1LC3B|APP|GABARAP|ULK1|HGS|INS|HSPA8|AKT1	124	525|396|465|441|384|306|420|432|540	0.0014		HSA-199991	0.164975	0
11	2	Reactome Pathways		eNOS activation	0.0224	HSP90AA1|AKT1	124	486|540	0.0013		HSA-203615	0.164975	0
11	2	Reactome Pathways		DSCAM interactions	0.0224	MAPK14|MAPK8	124	402|408	0.0013		HSA-376172	0.164975	0
280	6	Reactome Pathways		Deubiquitination	0.0224	TGFB1|TP53|HGS|BECN1|PTEN|ESR1	124	531|492|306|429|381|537	0.0013		HSA-5688426	0.164975	0
49	3	Reactome Pathways		TP53 Regulates Transcription of Cell Cycle Genes	0.0224	CDKN1B|TP53|BAX	124	345|492|318	0.0014		HSA-6791312	0.164975	0
11	2	Reactome Pathways		Pexophagy	0.0224	MAP1LC3B|SQSTM1	124	396|405	0.0013		HSA-9664873	0.164975	0
112	4	Reactome Pathways		Negative regulation of the PI3K/AKT network	0.0236	PTEN|INS|ESR1|AKT1	124	381|420|537|540	0.0015		HSA-199418	0.162709	0
12	2	Reactome Pathways		Caspase-mediated cleavage of cytoskeletal proteins	0.0246	CASP3|CASP8	124	552|426	0.0016		HSA-264870	0.160906	0
12	2	Reactome Pathways		HSF1 activation	0.0246	HDAC6|HSP90AA1	124	477|486	0.0016		HSA-3371511	0.160906	0
12	2	Reactome Pathways		TP53 Regulates Transcription of Death Receptors and Ligands	0.0246	TP53|FAS	124	492|399	0.0016		HSA-6803211	0.160906	0
12	2	Reactome Pathways		NF-kB activation through FADD/RIP-1 pathway mediated by caspase-8 and -10	0.0246	FADD|CASP8	124	549|426	0.0016		HSA-933543	0.160906	0
52	3	Reactome Pathways		IRS-related events triggered by IGF1R	0.0251	PIK3C3|IGF1|PIK3R4	124	468|450|393	0.0016		HSA-2428928	0.160033	0
13	2	Reactome Pathways		Trafficking and processing of endosomal TLR	0.0271	CTSB|CTSS	124	462|366	0.0018		HSA-1679131	0.156703	0
13	2	Reactome Pathways		NF-kB is activated and signals survival	0.0271	NFKB1|SQSTM1	124	372|405	0.0018		HSA-209560	0.156703	0
13	2	Reactome Pathways		Attenuation phase	0.0271	HSP90AA1|HSPA8	124	486|432	0.0018		HSA-3371568	0.156703	0
54	3	Reactome Pathways		Insulin receptor signalling cascade	0.0271	PIK3C3|PIK3R4|INS	124	468|393|420	0.0018		HSA-74751	0.156703	0
301	6	Reactome Pathways		Extracellular matrix organization	0.028	TGFB1|CTSD|APP|CASP3|CTSB|CTSS	124	531|474|465|552|462|366	0.0019		HSA-1474244	0.155284	0
14	2	Reactome Pathways		TP53 Regulates Transcription of Genes Involved in G1 Cell Cycle Arrest	0.0297	CDKN1B|TP53	124	345|492	0.002		HSA-6804116	0.152724	0
14	2	Reactome Pathways		Regulation of TP53 Activity through Association with Co-factors	0.0297	TP53|AKT1	124	492|540	0.002		HSA-6804759	0.152724	0
15	2	Reactome Pathways		The NLRP3 inflammasome	0.0328	NFKB1|APP	124	372|465	0.0023		HSA-844456	0.148413	0
59	3	Reactome Pathways		Transcriptional Regulation by MECP2	0.0328	HTT|PTEN|HDAC1	124	378|381|411	0.0023		HSA-8986944	0.148413	0
60	3	Reactome Pathways		Regulation of PTEN gene transcription	0.0339	TP53|MTOR|HDAC1	124	492|342|411	0.0024		HSA-8943724	0.14698	0
129	4	Reactome Pathways		G1/S Transition	0.0342	CDKN1B|RB1|HDAC1|AKT1	124	345|363|411|540	0.0024		HSA-69206	0.146597	0
61	3	Reactome Pathways		DNA Damage/Telomere Stress Induced Senescence	0.035	CDKN1B|RB1|TP53	124	345|363|492	0.0025		HSA-2559586	0.145593	0
16	2	Reactome Pathways		Synthesis of PIPs at the early endosome membrane	0.0357	PIK3C3|PIK3R4	124	468|393	0.0026		HSA-1660516	0.144733	0
16	2	Reactome Pathways		NRIF signals cell death from the nucleus	0.0357	SQSTM1|MAPK8	124	405|408	0.0026		HSA-205043	0.144733	0
16	2	Reactome Pathways		Formation of Senescence-Associated Heterochromatin Foci (SAHF)	0.0357	RB1|TP53	124	363|492	0.0026		HSA-2559584	0.144733	0
63	3	Reactome Pathways		MAP kinase activation	0.037	NFKB1|MAPK14|MAPK8	124	372|402|408	0.0027		HSA-450294	0.14318	0
136	4	Reactome Pathways		Interleukin-1 family signaling	0.0386	NFKB1|APP|SQSTM1|MAPK8	124	372|465|405|408	0.0029		HSA-446652	0.141341	0
17	2	Reactome Pathways		KSRP (KHSRP) binds and destabilizes mRNA	0.0386	MAPK14|AKT1	124	402|540	0.0029		HSA-450604	0.141341	0
17	2	Reactome Pathways		Defective binding of RB1 mutants to E2F1,(E2F2, E2F3)	0.0386	CDKN1B|RB1	124	345|363	0.0029		HSA-9661069	0.141341	0
17	2	Reactome Pathways		RHOBTB GTPase Cycle	0.0386	HGS|HSP90AA1	124	306|486	0.0029		HSA-9706574	0.141341	0
18	2	Reactome Pathways		Synthesis of PIPs at the Golgi membrane	0.0415	PIK3C3|PIK3R4	124	468|393	0.0032		HSA-1660514	0.138195	0
18	2	Reactome Pathways		TP53 Regulates Transcription of Genes Involved in G2 Cell Cycle Arrest	0.0415	TP53|BAX	124	492|318	0.0032		HSA-6804114	0.138195	0
140	4	Reactome Pathways		Degradation of the extracellular matrix	0.0417	CTSD|CASP3|CTSB|CTSS	124	474|552|462|366	0.0032		HSA-1474228	0.137986	0
19	2	Reactome Pathways		Synthesis, secretion, and deacylation of Ghrelin	0.0449	IGF1|INS	124	450|420	0.0035		HSA-422085	0.134775	0
1977	17	Reactome Pathways		Metabolism of proteins	0.0461	TGFB1|CTSD|WIPI1|TP53|APP|IGF1|RAB24|EIF2AK3|HGS|SNCA|BECN1|PTEN|HDAC1|INS|ESR1|EIF4G1|HSPA8	124	531|474|354|492|465|450|390|423|306|483|429|381|411|420|537|315|432	0.0036		HSA-392499	0.13363	0
